# Supplementary material for: Downregulation of Mitophagy, Complex I Biogenesis, and Signaling by ROBO Receptors—Implications for Psoriasis Pathogenesis
Source: Int J Mol Sci. 2025 Jun 10;26(12):5546. doi: 10.3390/ijms26125546 (PMC12193390; doi:10.3390/ijms26125546)
Supplement: Supplementary file 1 [file ijms-26-05546-s001.zip]

Archive with 2 entries (2 files):
- Suppl_Table S1.xlsb
- Suppl_Table S2.xlsx
