# Supplementary material for: Downregulation of Mitophagy, Complex I Biogenesis, and Signaling by ROBO Receptors—Implications for Psoriasis Pathogenesis
Source: Int J Mol Sci. 2025 Jun 10;26(12):5546. doi: 10.3390/ijms26125546 (PMC12193390; doi:10.3390/ijms26125546)
Supplement: Supplementary file 1 [file ijms-26-05546-s001.zip › Suppl_Table S2.xlsx]

## Sheet: psoriasisCntrl_adjGenderAge_Enr
Supplementary table 2 showing all regulated pathways and associated clusters. Pso_L = lesional skin of psoriasis patients Pso_nL = non-lesional skin of psoriasis patients Cntrl = skin of healthy controls pVal = p-value fdrVal = False discovery rate corrected p-value NES = normalized enrichment score
SortingOrder	Cluster	Dataset_Chart	pso_L_Cntrl	pso_L_pso_nL	pso_nL_Cntrl	Cluster Name	Pathway Name	shared name	Gene size	pVal (pso_L_Cntrl)	fdrVal (pso_L_Cntrl)	NES (pso_L_Cntrl)	pVal (pso_L_pso_nL)	fdrVal (pso_L_pso_nL)	NES (pso_L_pso_nL)	pVal (pso_nL_Cntrl)	fdrVal (pso_nL_Cntrl)	NES (pso_nL_Cntrl)	Genes
1	1	1|1|1	1	1	1	Cell Cycle Checkpoints	Cell Cycle Checkpoints	R-HSA-69620	293	1.11852e-12	7.19257e-11	2.06769	1.1408e-18	4.21e-16	2.35008	0.000534409	0.0047951	-1.39885	ITGB3BP|CENPI|AHCTF1|NSL1|SKA2|INCENP|DBF4|CENPS|TOPBP1|CENPP|PAFAH1B1|CHEK2|PLK1|NDE1|ERCC6L|SPDL1|PPP1CC|ZWILCH|RMI2|CDCA8|CENPQ|CENPN|PSME3|RCC2|PSMD14|RAD9B|KNL1|CDKN2A|SPC25|YWHAQ|TAOK1|RNF168|ATR|RANGAP1|CLIP1|PSMB11|CENPK|DYNLL2|CENPH|PSMA8|BRCA1|BUB1|XPO1|MIS12|CENPM|CENPO|CENPU|DSN1|CENPT|B9D2|NDEL1|NUF2|ANAPC10|PIAS4|MAD1L1|CENPL|ZW10|AURKB|KNTC1|CKAP5|PSME4|ZNF385A|SFN|BABAM1|HUS1|PPP2…
2	1	1|1|1	1	1	1	Cell Cycle Checkpoints	TCR signaling	R-HSA-202403	120	3.64093e-05	0.000609741	1.7938	3.95277e-11	1.94872e-09	2.30021	0.000255443	0.0024218	-1.68595	TRAT1|GRAP2|PTEN|HLA-DPA1|PAG1|PSME3|HLA-DPB1|PSMD14|HLA-DQA1|PDPK1|HLA-DQA2|HLA-DQB1|HLA-DQB2|HLA-DRA|PSMB11|HLA-DRB1|HLA-DRB3|ENAH|PSMA8|HLA-DRB4|HLA-DRB5|PIK3CA|PIK3CB|PIK3R1|PIK3R2|TRAF6|PLCG1|PLCG2|PSME4|PTPRC|WAS|ZAP70|LAT|PAK2|PEDS1-UBE2V1|PRKCQ|PSMA1|PSMA2|PSMA3|PSMA4|PSMA5|PSMA6|PSMA7|PSMB1|PSMB2|PSMB3|PSMB4|PSMB5|PSMB6|PSMB7|PSMB8|PSMB9|PSMB10|PSMC1|PSMC2|PSMC3|UBE2D1|PSMC4|UBE2D2|PSMC5…
3	1	1|1|1	1	1	1	Cell Cycle Checkpoints	G2/M Checkpoints	R-HSA-69481	167	3.29979e-05	0.000574164	1.7363	5.37599e-11	2.48472e-09	2.21324	0.000117392	0.00123136	-1.64782	MRE11|NBN|ATM|DBF4|TOPBP1|RBBP8|BLM|CHEK2|TOP3A|RMI2|PSME3|PSMD14|RAD9B|YWHAQ|RNF168|ATR|PSMB11|PSMA8|BRCA1|PIAS4|PSME4|SFN|BABAM1|HUS1|DNA2|MCM2|MCM3|MCM4|MCM5|MCM6|MCM7|UBE2V2|CDK1|WRN|RFC2|RFC3|RFC4|GTSE1|RFC5|RPA1|UIMC1|RPA2|RPA3|MCM10|PSMA1|PSMA2|BARD1|PSMA3|RAD1|PSMA4|RAD9A|PSMA5|RAD17|PSMA6|PSMA7|PSMB1|PSMB2|PSMB3|PSMB4|PSMB5|PSMB6|PSMB7|TP53BP1|PSMB8|PSMB9|PSMB10|LOC102724334|PSMC1|NSD2|H…
4	1	1|1|1	1	1	1	Cell Cycle Checkpoints	Mitotic G1 phase and G1/S transition	R-HSA-453279	149	0.00544023	0.0325753	1.44361	7.78059e-10	3.19653e-08	2.10942	6.32275e-08	1.10016e-06	-1.95717	JAK2|DBF4|CABLES1|RRM2|AKT3|E2F3|CKS1B|PSME3|PSMD14|CDKN2A|RBBP4|E2F2|E2F6|E2F1|AKT1|AKT2|CDK7|FBXO5|SKP2|RPA4|PPP2CA|PPP2CB|PPP2R1A|PPP2R1B|MCM2|MCM3|MCM4|CCND3|MCM5|MNAT1|MCM6|ABL1|MCM7|CDK1|PCNA|GMNN|RPA1|RPA2|RPA3|POLE3|PPP2R2A|POLE|POLE2|MCM10|POLE4|PTK6|PSMA1|PSMA2|CCNH|PSMA3|PSMA4|PSMA5|PSMA6|PSMA7|PSMB1|PSMB2|PSMB3|CDK4|PSMB4|PSMB5|PSMB6|PSMB7|PSMB8|PSMB9|PSMB10|PSMC1|POLA2|PSMC2|PPP2R3B|…
5	1	1|1|1	1	1	1	Cell Cycle Checkpoints	S Phase	R-HSA-69242	163	0.00527837	0.0319022	1.43257	8.06554e-10	3.22403e-08	2.1022	1.55228e-07	2.49545e-06	-1.90556	CABLES1|STAG1|CDCA5|AKT3|STAG2|ESCO1|CKS1B|PSME3|PSMD14|ESCO2|RBBP4|PSMB11|RAD21|PSMA8|SMC1A|SMC3|ANAPC10|PDS5B|WAPL|E2F1|AKT1|PDS5A|AKT2|PSME4|CDK7|ANAPC1|SKP2|DNA2|MCM2|UBE2C|MCM3|MCM4|MCM5|MNAT1|MCM6|MCM7|PCNA|GMNN|RFC1|RFC2|RFC3|RFC4|RFC5|GINS2|RPA1|RPA2|RPA3|POLD3|POLE3|POLD1|POLD2|POLE|POLE2|POLE4|PTK6|POLD4|PSMA1|PSMA2|CCNH|PSMA3|PSMA4|PSMA5|PSMA6|PSMA7|PSMB1|PSMB2|PSMB3|GINS3|CDK4|PSMB4|P…
6	1	1|1|1	1	1	1	Cell Cycle Checkpoints	Downstream TCR signaling	R-HSA-202424	98	0.00241073	0.0173081	1.58142	1.94469e-08	6.37991e-07	2.19304	0.000105762	0.00113272	-1.79709	TRAT1|PTEN|HLA-DPA1|PSME3|HLA-DPB1|PSMD14|HLA-DQA1|PDPK1|HLA-DQA2|HLA-DQB1|HLA-DQB2|HLA-DRA|PSMB11|HLA-DRB1|HLA-DRB3|PSMA8|HLA-DRB4|HLA-DRB5|PIK3CA|PIK3CB|PIK3R1|PIK3R2|TRAF6|PSME4|PEDS1-UBE2V1|PRKCQ|PSMA1|PSMA2|PSMA3|PSMA4|PSMA5|PSMA6|PSMA7|PSMB1|PSMB2|PSMB3|PSMB4|PSMB5|PSMB6|PSMB7|PSMB8|PSMB9|PSMB10|PSMC1|PSMC2|PSMC3|UBE2D1|PSMC4|UBE2D2|PSMC5|PSMC6|PSMD1|PSMD2|PSMD3|PSMD4|PSMD5|PSMD7|PSMD8|PSMD…
7	1	1|1|1	1	1	1	Cell Cycle Checkpoints	Host Interactions of HIV factors	R-HSA-162909	130	0.0020992	0.0155236	1.53006	3.12592e-08	9.24646e-07	2.05519	0.000151842	0.00157045	-1.68207	DOCK2|HCK|PSME3|PSMD14|RANGAP1|PSMB11|AP1M2|PSMA8|XPO1|ELMO1|PSME4|CDK9|RCC1|ATP6V1H|PSIP1|PPIA|HMGA1|CD28|FYN|KPNA1|KPNB1|RANBP1|AP2M1|AP1S1|AP2S1|AP2A1|PAK2|AP2A2|AP2B1|AP1S3|ARF1|ELOC|ELOB|BANF1|PSMA1|PSMA2|CUL5|PSMA3|CCNT1|PSMA4|PSMA5|PSMA6|PSMA7|PSMB1|PSMB2|PSMB3|PSMB4|PSMB5|PSMB6|PSMB7|PSMB8|PSMB9|AP1S2|PSMB10|AP1M1|RBX1|PSMC1|PSMC2|PSMC3|PSMC4|PSMC5|PSMC6|RAC1|PSMD1|PSMD2|PSMD3|PSMD4|PSMD5…
8	1	1|1|1	1	1	1	Cell Cycle Checkpoints	Interleukin-1 family signaling	R-HSA-446652	153	6.35886e-06	0.000148134	1.79225	3.44853e-08	9.80843e-07	1.99721	0.005573	0.0358368	-1.39763	IL36A|IRAK4|TIFA|NKIRAS2|PTPN11|NKIRAS1|STAT3|TBK1|N4BP1|LRRC14|PSME3|PSMD14|PSMB11|PSMA8|MAP2K6|TRAF6|IL1A|PSME4|IL1B|IL1R1|IL1RN|IL4|IL33|IL1RL1|HMGB1|MAP2K1|IL13|IL18|IRAK2|PTPN18|PEDS1-UBE2V1|MAPK8|PTPN12|PSMA1|PSMA2|PSMA3|PSMA4|PSMA5|PSMA6|PSMA7|PSMB1|PSMB2|PSMB3|MAP3K3|PSMB4|PSMB5|PSMB6|PSMB7|PSMB8|PSMB9|PSMB10|RBX1|PSMC1|NFKB2|PSMC2|PTPN6|PSMC3|PSMC4|PSMC5|PSMC6|PSMD1|PSMD2|PSMD3|PSMD4|PSM…
9	1	1|1|1	1	1	1	Cell Cycle Checkpoints	Class I MHC mediated antigen processing & presentation	R-HSA-983169	381	5.42284e-05	0.000862407	1.50518	4.39486e-08	1.2037e-06	1.72979	0.00821394	0.0487888	-1.22272	SOCS3|RNF7|BCAP31|PSME3|PSMD14|GPR75-ASB3|PSMB11|HUWE1|PSMA8|TRAIP|KLHL41|ANAPC10|CYBA|UBAC1|CYBB|ARIH2|SEC24B|UBE2E3|SEC23A|LRRC41|FBXW10|ATG7|PSME4|NCF2|NCF4|RBCK1|LY96|SEC24A|NCF1|UBE2C|HMGB1|GLMN|KLHL2|TRIM9|FBXO32|FBXO17|RNF41|STUB1|UBE2J2|LRR1|FBXO27|ASB17|RNF19B|TRIM71|TRIM50|ASB10|ASB11|ASB5|ASB6|ASB7|PSMA1|ASB8|PSMA2|CUL5|ASB9|PSMA3|TRIM69|PSMA4|UBE2F|PSMA5|MIB2|PSMA6|ASB15|PSMA7|ASB14|P…
10	1	1|1|1	1	1	1	Cell Cycle Checkpoints	FCERI mediated NF-kB activation	R-HSA-2871837	82	0.00120131	0.00955233	1.66007	3.18214e-07	6.82084e-06	2.12687	0.000188642	0.00188514	-1.78537	MALT1|TAB2|PSMD10|CHUK|PSMD11|PSMD12|FBXW11|PSMD13|IKBKB|PSME1|PSME2|NFKB1|NFKBIA|RPS27A|RELA|SKP1|MAP3K7|CARD11|PSME3|CUL1|PSMD14|PDPK1|IKBKG|BCL10|BTRC|RASGRP4|PSMB11|PSMA8|UBA52|UBB|UBC|FCER1G|TRAF6|SEM1|CDC34|PSME4|TAB1|PSMF1|PSMD6|UBE2N|RASGRP1|RASGRP2|FCER1A|MS4A2|UBE2V1|LYN|PEDS1-UBE2V1|PRKCQ|PSMA1|PSMA2|PSMA3|PSMA4|PSMA5|PSMA6|PSMA7|PSMB1|PSMB2|PSMB3|PSMB4|PSMB5|PSMB6|PSMB7|PSMB8|PSMB9|PS…
11	1	1|1|1	1	1	1	Cell Cycle Checkpoints	CLEC7A (Dectin-1) signaling	R-HSA-5607764	101	0.000614687	0.00564672	1.66173	3.24535e-07	6.85696e-06	2.06327	0.00151288	0.0116539	-1.58856	PYCARD|PSME3|PSMD14|PDPK1|PSMB11|PSMA8|TRAF6|PLCG2|PSME4|IL1B|PEDS1-UBE2V1|PPP3R1|PRKCD|PSMA1|PSMA2|PSMA3|PSMA4|PSMA5|PSMA6|PSMA7|PSMB1|PSMB2|PSMB3|PSMB4|PSMB5|PSMB6|PSMB7|PSMB8|PSMB9|PSMB10|PSMC1|NFKB2|PSMC2|PSMC3|UBE2D1|PSMC4|UBE2D2|PSMC5|PSMC6|PSMD1|PSMD2|PSMD3|PSMD4|PSMD5|PSMD7|PSMD8|PSMD9|MALT1|TAB2|PSMD10|CHUK|PSMD11|PSMD12|FBXW11|PSMD13|IKBKB|PSME1|NFATC1|PSME2|NFATC2|NFATC3|NFKB1|NFKBIA|R…
12	1	1|1|1	1	1	1	Cell Cycle Checkpoints	Interleukin-1 signaling	R-HSA-9020702	115	0.000450998	0.00438867	1.65817	6.71177e-07	1.28918e-05	1.99491	0.000251154	0.00240901	-1.67663	IRAK4|TIFA|NKIRAS2|NKIRAS1|N4BP1|LRRC14|PSME3|PSMD14|PSMB11|PSMA8|MAP2K6|TRAF6|IL1A|PSME4|IL1B|IL1R1|IL1RN|HMGB1|MAP2K1|IRAK2|PEDS1-UBE2V1|PSMA1|PSMA2|PSMA3|PSMA4|PSMA5|PSMA6|PSMA7|PSMB1|PSMB2|PSMB3|MAP3K3|PSMB4|PSMB5|PSMB6|PSMB7|PSMB8|PSMB9|PSMB10|RBX1|PSMC1|NFKB2|PSMC2|PSMC3|PSMC4|PSMC5|PSMC6|PSMD1|PSMD2|PSMD3|PSMD4|PSMD5|PSMD7|PSMD8|PSMD9|TAB2|PSMD10|CHUK|PSMD11|PSMD12|FBXW11|TOLLIP|PSMD13|IKB…
13	1	1|1|1	1	1	1	Cell Cycle Checkpoints	Downstream signaling events of B Cell Receptor (BCR)	R-HSA-1168372	83	0.0011095	0.00891825	1.6615	1.06085e-06	1.89851e-05	2.04698	0.000236945	0.00232081	-1.76355	MALT1|PSMD10|CHUK|PSMD11|FKBP1A|PSMD12|FBXW11|PSMD13|RASGRP3|IKBKB|PSME1|NFATC1|PSME2|NFATC2|NFATC3|NFKB1|NFKBIA|HRAS|NFKBIB|NFKBIE|REL|RPS27A|RELA|SKP1|MAP3K7|CARD11|PSME3|CUL1|PSMD14|IKBKG|BCL10|BTRC|PSMB11|PSMA8|UBA52|UBB|UBC|SEM1|PSME4|PPIA|PSMF1|PSMD6|RASGRP1|CALM1|KRAS|CALM2|CALM3|PRKCB|PPP3R1|PSMA1|PSMA2|PPP3CA|PSMA3|PPP3CB|PSMA4|PSMA5|PSMA6|PSMA7|PSMB1|PSMB2|PSMB3|PSMB4|PSMB5|PSMB6|PSMB7|…
14	1	1|1|1	1	1	1	Cell Cycle Checkpoints	Signaling by the B Cell Receptor (BCR)	R-HSA-983705	112	0.000337932	0.00340001	1.68308	1.62118e-06	2.78805e-05	1.94327	0.000929455	0.00759483	-1.60313	PIK3CD|BLNK|PSME3|PSMD14|PSMB11|PSMA8|PIK3R1|BLK|PLCG2|PSME4|SH3KBP1|PPIA|CD19|FYN|PRKCB|PPP3R1|PSMA1|PSMA2|PSMA3|PSMA4|PSMA5|PSMA6|PSMA7|PSMB1|PSMB2|PSMB3|PSMB4|PSMB5|PSMB6|PSMB7|PSMB8|GRB2|PSMB9|PSMB10|PSMC1|PSMC2|PTPN6|PSMC3|PSMC4|PSMC5|PSMC6|PSMD1|PSMD2|PSMD3|PSMD4|PSMD5|PSMD7|PSMD8|PSMD9|MALT1|PSMD10|CHUK|PSMD11|FKBP1A|PSMD12|FBXW11|PSMD13|RASGRP3|IKBKB|PSME1|NFATC1|PSME2|NFATC2|NFATC3|NFKB1…
15	1	1|1|1	1	1	1	Cell Cycle Checkpoints	Disorders of transmembrane transporters	R-HSA-5619115	176	0.00902866	0.049457	1.40167	5.96814e-05	0.000548253	1.68516	0.00635252	0.0399803	-1.38111	SLC9A9|SLC7A7|SLC40A1|DERL2|ABCC8|SLC6A19|PSME3|PSMD14|GCK|SLC6A18|ABCC6|SLC5A7|SLC1A1|PSMB11|SLC1A3|PSMA8|ABCB11|ERLEC1|SEL1L|PSME4|HK1|SLC11A2|SLC22A18|SLC6A3|ABCB4|SLC2A1|SLC26A4|SLC5A5|ERLIN2|SLC6A20|SLC22A5|SLC29A3|SLC35C1|AVPR1A|SLC39A4|ABCC2|AVPR1B|SLC2A9|AVPR2|PSMA1|PSMA2|VCP|PSMA3|PSMA4|PSMA5|PSMA6|PSMA7|PSMB1|PSMB2|PSMB3|PSMB4|PSMB5|PSMB6|PSMB7|PSMB8|RNF5|PSMB9|PSMB10|PSMC1|PSMC2|PSMC3|…
16	1	1|1|0	1	1	0	Cell Cycle Checkpoints	C-type lectin receptors (CLRs)	R-HSA-5621481	142	7.68347e-05	0.00113639	1.71301	3.45674e-07	7.20072e-06	1.97397				PYCARD|PSME3|PSMD14|PDPK1|CLEC10A|PSMB11|MUC21|PSMA8|FCER1G|MUC3A|MUC4|TRAF6|MUC5AC|MUC6|MUC7|PLCG2|PSME4|IL1B|CLEC4C|FYN|PRKACA|PRKACB|PRKACG|PAK2|RPS6KA5|PEDS1-UBE2V1|PPP3R1|PRKCD|PSMA1|PSMA2|PSMA3|PSMA4|PSMA5|CREBBP|PSMA6|EP300|PSMA7|PSMB1|CLEC4E|PSMB2|PSMB3|PSMB4|PSMB5|PSMB6|PSMB7|PSMB8|MUC1|PSMB9|PSMB10|PSMC1|NFKB2|PSMC2|PSMC3|UBE2D1|PSMC4|UBE2D2|PSMC5|PSMC6|PSMD1|CLEC4D|PSMD2|PSMD3|RAF1|PSM…
17	1	1|1|0	1	1	0	Cell Cycle Checkpoints	Antigen processing: Ubiquitination & Proteasome degradation	R-HSA-983168	309	0.00136927	0.0105476	1.41443	8.42533e-06	0.000118677	1.63013				SOCS3|RNF7|PSME3|PSMD14|GPR75-ASB3|PSMB11|HUWE1|PSMA8|TRAIP|KLHL41|ANAPC10|UBAC1|ARIH2|UBE2E3|LRRC41|FBXW10|ATG7|PSME4|RBCK1|UBE2C|GLMN|KLHL2|TRIM9|FBXO32|FBXO17|RNF41|STUB1|UBE2J2|LRR1|FBXO27|ASB17|RNF19B|TRIM71|TRIM50|ASB10|ASB11|ASB5|ASB6|ASB7|PSMA1|ASB8|PSMA2|CUL5|ASB9|PSMA3|TRIM69|PSMA4|UBE2F|PSMA5|MIB2|PSMA6|ASB15|PSMA7|ASB14|PSMB1|ASB12|PSMB2|HECTD2|PSMB3|FBXL14|PSMB4|FBXL16|PSMB5|PSMB6|PS…
18	1	1|1|0	1	1	0	Cell Cycle Checkpoints	Antigen Presentation: Folding, assembly and peptide loading of class I MHC	R-HSA-983170	29	0.00746266	0.0414935	1.66029	0.00210085	0.0105686	1.78436				ATG14|HSPA5|SEC31A|BCAP31|PDIA3|HLA-A|HLA-B|HLA-C|SEC24C|HLA-E|HLA-F|CANX|HLA-G|B2M|TAP1|TAP2|SEC24D|TAPBP|SEC24B|ERAP2|BECN1|SEC23A|SAR1B|CALR|SEC24A|PIK3R4|PIK3C3|ERAP1|SEC13
19	1	1|1|0	1	1	0	Cell Cycle Checkpoints	Deubiquitination	R-HSA-5688426	298	0.00275338	0.0189407	1.40085	0.000173865	0.00129219	1.51538				USP17L4|USP17L3|MCRS1|TADA3|USP22|PSME3|USP21|PSMD14|KAT2A|PSMB11|PSMA8|BRCA1|USP17L24|USP17L25|USP17L26|USP17L5|USP17L27|USP17L28|USP17L29|USP17L30|UCHL1|ATXN7|UCHL3|PSME4|OTUB2|OGT|TGFBR1|TADA2B|TGFBR2|RNF128|BABAM1|KAT2B|TNFAIP3|ACTR5|TNIP3|VCPIP1|APC|USP5|BIRC2|MDM4|BAP1|INO80B|USP26|USP4|USP44|USP42|USP48|RUVBL1|UIMC1|PSMA1|PSMA2|BARD1|PSMA3|USP8|PSMA4|PSMA5|PSMA6|EP300|PSMA7|PSMB1|PSMB2|WDR…
20	1	1|1|0	1	1	0	Cell Cycle Checkpoints	Activation of the pre-replicative complex	R-HSA-68962	33	0.00424415	0.0265979	1.70403	0.000315915	0.00212603	1.92007				MCM5|MCM6|MCM7|CDK2|DBF4|GMNN|RPA1|RPA2|RPA3|POLE3|POLE|POLE2|MCM10|POLE4|POLA2|POLA1|PRIM1|PRIM2|ORC6|RPA4|CDC6|ORC3|ORC1|ORC2|ORC4|MCM2|ORC5|CDT1|MCM3|CDC7|MCM8|MCM4|CDC45
21	1	1|1|0	1	1	0	Cell Cycle Checkpoints	Activation of ATR in response to replication stress	R-HSA-176187	37	0.00010993	0.00150895	1.94979	7.52077e-06	0.000106954	2.15396				MCM5|MCM6|ATRIP|MCM7|CDK2|DBF4|RFC2|RFC3|RFC4|RFC5|RPA1|RPA2|RPA3|CLSPN|RAD9B|ATR|CHEK1|MCM10|RAD1|RAD9A|RAD17|CDC25C|ORC6|CDC6|ORC3|HUS1|CDC25A|ORC1|ORC2|ORC4|MCM2|ORC5|MCM3|CDC7|MCM8|MCM4|CDC45
22	1	1|1|0	1	1	0	Cell Cycle Checkpoints	Fc epsilon receptor (FCERI) signaling	R-HSA-2454202	134	1.86787e-05	0.000373322	1.7909	7.89028e-08	1.88221e-06	2.03749				GRAP2|PSME3|PSMD14|PDPK1|RASGRP4|PSMB11|PSMA8|PIK3CA|FCER1G|PIK3CB|PIK3R1|PIK3R2|TRAF6|PLCG1|PLCG2|PSME4|GAB2|FYN|FCER1A|MS4A2|LAT|PAK2|PEDS1-UBE2V1|PPP3R1|PRKCQ|MAPK1|MAPK3|MAPK8|PSMA1|PSMA2|PSMA3|PSMA4|PSMA5|PSMA6|PSMA7|PSMB1|PSMB2|PSMB3|PSMB4|PSMB5|PSMB6|PSMB7|PSMB8|GRB2|PSMB9|PSMB10|PSMC1|PSMC2|PSMC3|UBE2D1|PSMC4|UBE2D2|PSMC5|PSMC6|RAC1|PSMD1|PSMD2|PSMD3|PSMD4|PSMD5|PSMD7|PSMD8|PSMD9|MALT1|TA…
23	1	1|0|0	1	0	0	Cell Cycle Checkpoints	FCERI mediated Ca+2 mobilization	R-HSA-2871809	33	0.0023694	0.0170944	1.75045							ITPR3|GRAP2|NFATC1|TEC|AHCYL1|NFATC2|NFATC3|SHC1|FCER1A|MS4A2|CALM1|LAT|CALM2|VAV3|TXK|ITK|CALM3|LCP2|LYN|SOS1|PPP3R1|FCER1G|PPP3CA|PPP3CB|SYK|BTK|PLCG1|PLCG2|GRB2|VAV1|VAV2|ITPR1|ITPR2
24	1	0|1|1	0	1	1	Cell Cycle Checkpoints	AUF1 (hnRNP D0) binds and destabilizes mRNA	R-HSA-450408	56				0.000264804	0.00182161	1.8329	4.39255e-10	1.91076e-08	-2.38032	PSMD10|PSMD11|PSMD12|PSMD13|PSME1|PSME2|HSPA1A|RPS27A|HSPA1B|HSPA8|PSME3|PSMD14|PSMB11|PSMA8|PABPC1|UBA52|EIF4G1|UBB|UBC|SEM1|PSME4|PSMF1|PSMD6|HNRNPD|PSMA1|PSMA2|PSMA3|PSMA4|PSMA5|PSMA6|PSMA7|PSMB1|PSMB2|PSMB3|PSMB4|PSMB5|PSMB6|PSMB7|PSMB8|PSMB9|PSMB10|PSMC1|PSMC2|PSMC3|PSMC4|PSMC5|PSMC6|HSPB1|PSMD1|PSMD2|PSMD3|PSMD4|PSMD5|PSMD7|PSMD8|PSMD9
25	1	0|1|1	0	1	1	Cell Cycle Checkpoints	ABC transporter disorders	R-HSA-5619084	78				0.0101833	0.0393239	1.49415	1.00153e-07	1.68325e-06	-2.15459	PSMD10|PSMD11|PSMD12|PSMD13|PSME1|PSME2|RPS27A|DERL2|ABCC8|APOA1|PSME3|PSMD14|ABCC6|DERL1|PSMB11|PSMA8|ABCB11|UBA52|UBB|UBC|ERLEC1|SEM1|LMBRD1|ERLIN1|SEL1L|PSME4|ABCC9|PSMF1|PSMD6|ABCB4|ERLIN2|DERL3|RNF185|ABCB6|ABCC2|ABCA3|ABCD1|PSMA1|ABCA12|PSMA2|VCP|PSMA3|PSMA4|ABCD4|PSMA5|PSMA6|ABCG5|PSMA7|ABCG8|CFTR|PSMB1|PSMB2|PSMB3|PSMB4|PSMB5|KCNJ11|PSMB6|PSMB7|PSMB8|RNF5|PSMB9|PSMB10|PSMC1|PSMC2|PSMC3|PS…
26	1	0|1|1	0	1	1	Cell Cycle Checkpoints	Degradation of DVL	R-HSA-4641258	57				0.00228292	0.0113685	1.6781	1.33317e-10	7.30283e-09	-2.43256	PSMD10|PSMD11|PSMD12|PSMD13|PSME1|PSME2|RPS27A|PSME3|PSMD14|PSMB11|PSMA8|UBA52|DACT1|UBB|UBC|SEM1|PSME4|HECW1|PSMF1|PSMD6|KLHL12|PSMA1|PSMA2|CUL3|PSMA3|PSMA4|PSMA5|PSMA6|PSMA7|PSMB1|PSMB2|PSMB3|PSMB4|PSMB5|PSMB6|PSMB7|PSMB8|PSMB9|PSMB10|RBX1|PSMC1|PSMC2|PSMC3|PSMC4|PSMC5|PSMC6|PSMD1|DVL1|PSMD2|DVL2|PSMD3|DVL3|PSMD4|PSMD5|PSMD7|PSMD8|PSMD9
27	1	0|1|1	0	1	1	Cell Cycle Checkpoints	Asymmetric localization of PCP proteins	R-HSA-4608870	64				0.00662197	0.0275155	1.5615	5.64577e-08	1.00604e-06	-2.24454	PSMD10|PSMD11|PSMD12|PSMD13|PSME1|PSME2|FZD1|VANGL2|RPS27A|FZD4|FZD7|FZD8|PSME3|PSMD14|PSMB11|PSMA8|SMURF1|UBA52|UBB|UBC|SEM1|PSME4|SMURF2|PSMF1|PARD6A|PSMD6|SCRIB|PRICKLE1|WNT5A|FZD2|PSMA1|PSMA2|FZD5|PSMA3|PSMA4|PSMA5|PSMA6|PSMA7|PSMB1|PSMB2|FZD3|PSMB3|PSMB4|PSMB5|PSMB6|PSMB7|PSMB8|PSMB9|PSMB10|PSMC1|PSMC2|PSMC3|PSMC4|PSMC5|PSMC6|PSMD1|PSMD2|DVL2|PSMD3|PSMD4|PSMD5|PSMD7|PSMD8|PSMD9
28	1	0|1|1	0	1	1	Cell Cycle Checkpoints	Degradation of AXIN	R-HSA-4641257	55				0.000114737	0.000917273	1.89762	2.96118e-07	4.33622e-06	-2.18312	PSMD10|PSMD11|PSMD12|PSMD13|PSME1|PSME2|AXIN1|AXIN2|RPS27A|PSME3|PSMD14|PSMB11|PSMA8|UBA52|UBB|UBC|SEM1|PSME4|TNKS2|RNF146|SMURF2|TNKS|PSMF1|PSMD6|PSMA1|PSMA2|PSMA3|PSMA4|PSMA5|PSMA6|PSMA7|PSMB1|PSMB2|PSMB3|PSMB4|PSMB5|PSMB6|PSMB7|PSMB8|PSMB9|PSMB10|PSMC1|PSMC2|PSMC3|PSMC4|PSMC5|PSMC6|PSMD1|PSMD2|PSMD3|PSMD4|PSMD5|PSMD7|PSMD8|PSMD9
29	1	0|1|1	0	1	1	Cell Cycle Checkpoints	Cellular response to hypoxia	R-HSA-1234174	75				0.00285745	0.0134591	1.60605	0.000493402	0.00453256	-1.73627	PSMD10|PSMD11|PSMD12|PSMD13|PSME1|PSME2|RPS27A|PSME3|PSMD14|PSMB11|PSMA8|UBA52|UBB|UBC|SEM1|PSME4|PSMF1|PSMD6|VEGFA|ELOC|ELOB|PSMA1|PSMA2|PSMA3|PSMA4|CITED2|PSMA5|CREBBP|PSMA6|EP300|PSMA7|EPAS1|PSMB1|EPO|PSMB2|HIGD1A|PSMB3|HIF1A|PSMB4|ARNT|PSMB5|PSMB6|HIF3A|PSMB7|CA9|EGLN2|PSMB8|EGLN3|PSMB9|WTIP|PSMB10|RBX1|EGLN1|PSMC1|HIF1AN|PSMC2|PSMC3|UBE2D1|PSMC4|UBE2D2|PSMC5|UBE2D3|PSMC6|VHL|PSMD1|CUL2|PSMD2…
30	1	0|1|1	0	1	1	Cell Cycle Checkpoints	Regulation of APC/C activators between G1/S and early anaphase	R-HSA-176408	81				9.43485e-06	0.000129205	1.98187	1.56225e-09	4.71546e-08	-2.29155	PSMD10|PSMD11|PSMD12|PSMD13|PSME1|PSME2|PLK1|RPS27A|SKP1|PSME3|CUL1|PSMD14|BTRC|PSMB11|PSMA8|CDC26|UBA52|UBB|UBC|ANAPC10|SEM1|CDC20|CDC27|PSME4|ANAPC1|FBXO5|UBE2S|CCNA2|PSMF1|PSMD6|UBE2C|UBE2E1|ANAPC2|ANAPC4|CDK2|CDK1|PSMA1|PSMA2|PSMA3|PSMA4|PSMA5|PSMA6|PSMA7|PSMB1|CCNA1|PSMB2|PSMB3|PSMB4|PSMB5|CDC23|PSMB6|ANAPC16|PSMB7|ANAPC15|PSMB8|CDC16|MAD2L1|PSMB9|PSMB10|BUB1B|FZR1|PSMC1|BUB3|PSMC2|ANAPC5|PS…
31	1	0|1|1	0	1	1	Cell Cycle Checkpoints	APC/C:Cdc20 mediated degradation of mitotic proteins	R-HSA-176409	76				2.3617e-06	3.87782e-05	2.03433	3.01735e-10	1.53885e-08	-2.32755	PSMD10|PSMD11|PSMD12|PSMD13|PSME1|PSME2|RPS27A|PTTG1|PSME3|PSMD14|PSMB11|PSMA8|CDC26|UBA52|UBB|UBC|ANAPC10|SEM1|CDC20|CDC27|PSME4|ANAPC1|UBE2S|CCNA2|PSMF1|PSMD6|UBE2C|UBE2E1|ANAPC2|ANAPC4|CDK1|NEK2|PSMA1|PSMA2|PSMA3|PSMA4|PSMA5|PSMA6|PSMA7|PSMB1|CCNA1|PSMB2|PSMB3|PSMB4|PSMB5|CDC23|PSMB6|ANAPC16|PSMB7|ANAPC15|PSMB8|CDC16|MAD2L1|PSMB9|PSMB10|BUB1B|PSMC1|BUB3|PSMC2|ANAPC5|PSMC3|UBE2D1|ANAPC7|PSMC4|P…
32	1	0|1|1	0	1	1	Cell Cycle Checkpoints	Oxygen-dependent proline hydroxylation of Hypoxia-inducible Factor Alpha	R-HSA-1234176	66				0.000113877	0.000915349	1.86595	2.4322e-08	4.73319e-07	-2.23103	PSMD10|PSMD11|PSMD12|PSMD13|PSME1|PSME2|RPS27A|PSME3|PSMD14|PSMB11|PSMA8|UBA52|UBB|UBC|SEM1|PSME4|PSMF1|PSMD6|ELOC|ELOB|PSMA1|PSMA2|PSMA3|PSMA4|PSMA5|PSMA6|PSMA7|EPAS1|PSMB1|PSMB2|PSMB3|HIF1A|PSMB4|PSMB5|PSMB6|HIF3A|PSMB7|EGLN2|PSMB8|EGLN3|PSMB9|WTIP|PSMB10|RBX1|EGLN1|PSMC1|PSMC2|PSMC3|UBE2D1|PSMC4|UBE2D2|PSMC5|UBE2D3|PSMC6|VHL|PSMD1|CUL2|PSMD2|AJUBA|PSMD3|LIMD1|PSMD4|PSMD5|PSMD7|PSMD8|PSMD9
33	1	0|1|1	0	1	1	Cell Cycle Checkpoints	Regulation of RUNX2 expression and activity	R-HSA-8939902	73				4.29833e-05	0.00043843	1.89452	3.51104e-05	0.000396399	-1.95567	PPARGC1A|PSMD10|PSMD11|PSMD12|HIVEP3|PSMD13|PSME1|PSME2|STAT1|FBXW7|RPS27A|SKP1|RUNX2|PSME3|CUL1|PSMD14|ESRRA|PSMB11|PSMA8|SMURF1|UBA52|UBB|UBC|SEM1|PSME4|CBFB|SKP2|PSMF1|MSX2|PSMD6|DLX5|DLX6|TWIST1|STUB1|NR3C1|PSMA1|PSMA2|PSMA3|PSMA4|PSMA5|PSMA6|PSMA7|PSMB1|PSMB2|PSMB3|PSMB4|PSMB5|PSMB6|PSMB7|PSMB8|PSMB9|PSMB10|RBX1|PSMC1|PSMC2|GSK3B|PSMC3|PSMC4|PSMC5|PSMC6|PSMD1|PSMD2|PPARGC1B|PSMD3|BMP2|PSMD4|…
34	1	0|1|1	0	1	1	Cell Cycle Checkpoints	Regulation of PTEN stability and activity	R-HSA-8948751	69				0.000378748	0.00245688	1.7727	3.37926e-05	0.000384456	-1.94415	PSMD10|PSMD11|PSMD12|PSMD13|PSME1|PSME2|AKT3|RPS27A|PTEN|PSME3|PSMD14|PSMB11|TRIM27|PSMA8|UBA52|UBB|UBC|SEM1|AKT1|AKT2|PREX2|PSME4|TNKS2|RNF146|NEDD4|TNKS|USP13|PSMF1|PSMD6|XIAP|WWP2|STUB1|CSNK2A1|CSNK2A2|CSNK2B|PSMA1|PSMA2|PSMA3|PSMA4|PSMA5|OTUD3|PSMA6|PSMA7|PSMB1|PSMB2|MKRN1|PSMB3|FRK|PSMB4|PSMB5|PSMB6|PSMB7|PSMB8|PSMB9|PSMB10|PSMC1|PSMC2|PSMC3|PSMC4|PSMC5|PSMC6|PSMD1|PSMD2|PSMD3|PSMD4|PSMD5|PS…
35	1	0|1|1	0	1	1	Cell Cycle Checkpoints	Hedgehog ligand biogenesis	R-HSA-5358346	65				6.38274e-05	0.000579145	1.91588	5.90765e-10	2.25388e-08	-2.38244	PSMD10|PSMD11|PSMD12|PSMD13|SHH|PSME1|PSME2|RPS27A|ADAM17|DERL2|PSME3|PSMD14|PSMB11|PSMA8|IHH|UBA52|UBB|UBC|ERLEC1|SEM1|SYVN1|SEL1L|PSME4|SCUBE2|GPC5|PSMF1|DISP2|PSMD6|NOTUM|PSMA1|PSMA2|VCP|PSMA3|PSMA4|PSMA5|PSMA6|PSMA7|PSMB1|PSMB2|HHAT|PSMB3|PSMB4|PSMB5|DHH|PSMB6|PSMB7|PSMB8|PSMB9|PSMB10|PSMC1|PSMC2|PSMC3|PSMC4|OS9|PSMC5|P4HB|PSMC6|PSMD1|PSMD2|PSMD3|PSMD4|PSMD5|PSMD7|PSMD8|PSMD9
36	1	0|1|1	0	1	1	Cell Cycle Checkpoints	FBXL7 down-regulates AURKA during mitotic entry and in early mitosis	R-HSA-8854050	54				0.000135607	0.00103918	1.89197	9.73921e-11	5.76172e-09	-2.43066	PSMD10|PSMD11|PSMD12|PSMD13|PSME1|PSME2|RPS27A|SKP1|PSME3|CUL1|PSMD14|FBXL7|PSMB11|PSMA8|UBA52|UBB|UBC|SEM1|PSME4|PSMF1|PSMD6|PSMA1|PSMA2|PSMA3|PSMA4|PSMA5|PSMA6|PSMA7|PSMB1|PSMB2|PSMB3|PSMB4|PSMB5|PSMB6|AURKA|PSMB7|PSMB8|PSMB9|PSMB10|RBX1|PSMC1|PSMC2|PSMC3|PSMC4|PSMC5|PSMC6|PSMD1|PSMD2|PSMD3|PSMD4|PSMD5|PSMD7|PSMD8|PSMD9
37	1	0|1|1	0	1	1	Cell Cycle Checkpoints	SCF-beta-TrCP mediated degradation of Emi1	R-HSA-174113	55				7.96132e-05	0.000684581	1.92833	7.78802e-09	1.91975e-07	-2.32107	PSMD10|PSMD11|PSMD12|PSMD13|PSME1|PSME2|RPS27A|SKP1|PSME3|CUL1|PSMD14|BTRC|PSMB11|PSMA8|UBA52|UBB|UBC|SEM1|CDC20|PSME4|FBXO5|PSMF1|PSMD6|PSMA1|PSMA2|PSMA3|PSMA4|PSMA5|PSMA6|PSMA7|PSMB1|PSMB2|PSMB3|PSMB4|PSMB5|PSMB6|PSMB7|PSMB8|PSMB9|PSMB10|FZR1|PSMC1|PSMC2|PSMC3|PSMC4|PSMC5|PSMC6|PSMD1|PSMD2|PSMD3|PSMD4|PSMD5|PSMD7|PSMD8|PSMD9
38	1	0|1|1	0	1	1	Cell Cycle Checkpoints	Transcriptional regulation by RUNX2	R-HSA-8878166	121				0.00891475	0.0359262	1.43591	0.00216375	0.016001	-1.53099	HIVEP3|HDAC6|STAT1|FBXW7|AKT3|WWTR1|PSME3|PSMD14|HEY1|HEY2|ESRRA|PSMB11|PSMA8|SMURF1|GLI2|GLI3|AKT1|AKT2|PSME4|RUNX1|CBFB|SKP2|HDAC4|HDAC3|ABL1|DLX5|HES1|CDK1|DLX6|STUB1|NR3C1|UCMA|MAPK1|MAPK3|PSMA1|SATB2|PSMA2|PSMA3|PSMA4|PSMA5|PSMA6|PSMA7|PSMB1|PSMB2|PSMB3|CDK4|PSMB4|PSMB5|PSMB6|ZNF521|PSMB7|PSMB8|PSMB9|PSMB10|RBX1|PSMC1|PSMC2|PSMC3|PSMC4|PSMC5|PSMC6|PSMD1|RB1|PSMD2|PPARGC1B|PSMD3|BMP2|YAP1|PSM…
39	1	0|1|1	0	1	1	Cell Cycle Checkpoints	Cellular response to chemical stress	R-HSA-9711123	194				0.00974374	0.0381243	1.35933	0.00107336	0.00858111	-1.45155	CHD9|STAT3|AKT3|PSME3|PSMD14|CDKN2A|PSMB11|PSMA8|FABP1|CYBA|CYBB|AKT1|AKT2|LRPPRC|HELZ2|PSME4|NCF2|NCF4|NCOA1|COX20|COX4I1|COX5B|COX6A1|COX6B1|COX6C|COX7B|COX7C|COX8A|COX11|NCF1|PGD|COX18|CYCS|SIN3B|PRKCD|ME1|PTK6|COX1|PSMA1|COX2|PSMA2|COX3|PSMA3|NCOR2|PSMA4|TGS1|PSMA5|CREBBP|PSMA6|EP300|PSMA7|PSMB1|PSMB2|PSMB3|PSMB4|PSMB5|PSMB6|NDUFA4|PSMB7|PSMB8|PSMB9|PSMB10|PSMC1|PSMC2|PSMC3|PSMC4|PSMC5|PSMC6|…
40	1	0|1|1	0	1	1	Cell Cycle Checkpoints	CDK-mediated phosphorylation and removal of Cdc6	R-HSA-69017	73				2.37502e-05	0.000270205	1.94827	1.76126e-10	9.30324e-09	-2.34621	PSMD10|PSMD11|PSMD12|PSMD13|PSME1|PSME2|RPS27A|PSME3|PSMD14|PSMB11|PSMA8|CDC26|UBA52|UBB|UBC|ANAPC10|SEM1|CDC27|PSME4|ANAPC1|CDC6|UBE2S|CCNA2|PSMF1|PSMD6|UBE2C|UBE2E1|ANAPC2|ANAPC4|CDK2|PSMA1|PSMA2|PSMA3|PSMA4|PSMA5|PSMA6|PSMA7|PSMB1|CCNA1|PSMB2|CCNE1|PSMB3|CCNE2|PSMB4|PSMB5|CDC23|PSMB6|ANAPC16|PSMB7|ANAPC15|PSMB8|CDC16|PSMB9|PSMB10|FZR1|PSMC1|PSMC2|ANAPC5|PSMC3|UBE2D1|ANAPC7|PSMC4|PSMC5|PSMC6|AN…
41	1	0|1|1	0	1	1	Cell Cycle Checkpoints	Regulation of mRNA stability by proteins that bind AU-rich elements	R-HSA-450531	88				5.59765e-05	0.000529818	1.84209	7.51876e-06	9.04086e-05	-1.98721	PSMD10|PSMD11|MAPKAPK2|PSMD12|PSMD13|PSME1|PSME2|DCP2|HSPA1A|RPS27A|HSPA1B|HSPA8|PSME3|PSMD14|DIS3|EXOSC7|PSMB11|EXOSC2|PSMA8|XPO1|PABPC1|UBA52|EIF4G1|MAPK11|UBB|UBC|YWHAB|YWHAZ|SEM1|AKT1|PSME4|PARN|TNPO1|EXOSC3|EXOSC1|PSMF1|XRN1|PSMD6|DCP1A|EXOSC9|EXOSC4|NUP214|ZFP36L1|HNRNPD|ZFP36|ELAVL1|EXOSC5|ANP32A|PRKCA|PRKCD|PSMA1|PSMA2|PSMA3|KHSRP|PSMA4|PSMA5|PSMA6|PSMA7|PSMB1|SET|PSMB2|PSMB3|PSMB4|TNFSF1…
42	1	0|1|1	0	1	1	Cell Cycle Checkpoints	Switching of origins to a post-replicative state	R-HSA-69052	92				1.05078e-06	1.89851e-05	2.00762	9.57243e-09	2.28349e-07	-2.19247	PSMD10|PSMD11|PSMD12|PSMD13|PSME1|PSME2|RPS27A|SKP1|PSME3|CUL1|PSMD14|PSMB11|PSMA8|CDC26|UBA52|UBB|UBC|ANAPC10|SEM1|CDC27|PSME4|ANAPC1|SKP2|CDC6|UBE2S|CCNA2|PSMF1|MCM2|PSMD6|UBE2C|MCM3|MCM4|UBE2E1|MCM5|ANAPC2|MCM6|ANAPC4|MCM7|CDK2|GMNN|PSMA1|PSMA2|PSMA3|PSMA4|PSMA5|PSMA6|PSMA7|PSMB1|CCNA1|PSMB2|CCNE1|PSMB3|CCNE2|PSMB4|PSMB5|CDC23|PSMB6|ANAPC16|PSMB7|ANAPC15|PSMB8|CDC16|PSMB9|PSMB10|RBX1|FZR1|PSMC…
43	1	0|1|1	0	1	1	Cell Cycle Checkpoints	Ubiquitin-dependent degradation of Cyclin D	R-HSA-75815	52				0.00460779	0.0204275	1.6295	5.8108e-08	1.02312e-06	-2.24851	PSMD10|PSMD11|PSMD12|PSMD13|PSME1|PSME2|RPS27A|PSME3|PSMD14|PSMB11|PSMA8|UBA52|UBB|UBC|CCND1|SEM1|PSME4|PSMF1|PSMD6|PSMA1|PSMA2|PSMA3|PSMA4|PSMA5|PSMA6|PSMA7|PSMB1|PSMB2|PSMB3|CDK4|PSMB4|PSMB5|PSMB6|PSMB7|PSMB8|PSMB9|PSMB10|PSMC1|PSMC2|GSK3B|PSMC3|PSMC4|PSMC5|PSMC6|PSMD1|PSMD2|PSMD3|PSMD4|PSMD5|PSMD7|PSMD8|PSMD9
44	1	0|1|1	0	1	1	Cell Cycle Checkpoints	Degradation of beta-catenin by the destruction complex	R-HSA-195253	83				0.0136305	0.0495321	1.44922	1.20825e-07	2.00786e-06	-2.09175	PSMD10|PSMD11|PSMD12|PSMD13|HDAC1|PSME1|PSME2|AXIN1|RPS27A|SKP1|PSME3|TCF7L1|CUL1|PSMD14|BTRC|PSMB11|PSMA8|CTNNB1|UBA52|UBB|UBC|SEM1|TCF7L2|TLE1|PSME4|TLE2|TLE3|TLE4|FRAT1|PPP2CA|PPP2CB|PPP2R1A|PSMF1|PPP2R1B|PPP2R5A|PSMD6|PPP2R5B|PPP2R5C|PPP2R5D|PPP2R5E|APC|AMER1|FRAT2|ZRANB1|CSNK1A1|TCF7|CTBP1|CTBP2|PSMA1|PSMA2|PSMA3|PSMA4|PSMA5|PSMA6|PSMA7|PSMB1|PSMB2|PSMB3|PSMB4|PSMB5|PSMB6|PSMB7|TLE5|PSMB8|PS…
45	1	0|1|1	0	1	1	Cell Cycle Checkpoints	TNFR2 non-canonical NF-kB pathway	R-HSA-5668541	102				0.000209083	0.00147958	1.73808	1.5271e-07	2.48195e-06	-2.09966	CD27|TNFRSF8|TNFSF8|CD40|CD40LG|CD70|PSME3|TNFSF15|PSMD14|PSMB11|PSMA8|BIRC3|PSME4|BIRC2|FASLG|TNFRSF9|PSMA1|PSMA2|PSMA3|LTA|PSMA4|LTB|PSMA5|LTBR|PSMA6|TNFSF12-TNFSF13|PSMA7|PSMB1|PSMB2|PSMB3|PSMB4|PSMB5|PSMB6|PSMB7|PSMB8|PSMB9|PSMB10|PSMC1|NFKB2|PSMC2|TNFRSF11B|PSMC3|PSMC4|PSMC5|PSMC6|PSMD1|PSMD2|PSMD3|PSMD4|TNFRSF12A|PSMD5|PSMD7|PSMD8|PSMD9|PSMD10|CHUK|PSMD11|PSMD12|FBXW11|PSMD13|PSME1|PSME2|RP…
46	1	0|1|1	0	1	1	Cell Cycle Checkpoints	p53-Dependent G1/S DNA damage checkpoint	R-HSA-69580	66				0.000177933	0.00130051	1.83853	1.96746e-08	3.87982e-07	-2.23858	PSMD10|PSMD11|PSMD12|PSMD13|ATM|PSME1|PSME2|CHEK2|MDM2|RPS27A|PSME3|PSMD14|CDKN2A|PSMB11|TP53|PSMA8|UBA52|UBB|UBC|SEM1|PSME4|ZNF385A|CCNA2|PSMF1|PSMD6|CDK2|MDM4|CDKN1A|CDKN1B|PHF20|PSMA1|PCBP4|PSMA2|PSMA3|PSMA4|PSMA5|PSMA6|PSMA7|PSMB1|CCNA1|PSMB2|COP1|CCNE1|PSMB3|CCNE2|PSMB4|PSMB5|PSMB6|PSMB7|PSMB8|PSMB9|PSMB10|PSMC1|PSMC2|PSMC3|PSMC4|PSMC5|PSMC6|PSMD1|PSMD2|PSMD3|PSMD4|PSMD5|PSMD7|PSMD8|PSMD9
47	1	0|1|1	0	1	1	Cell Cycle Checkpoints	Neddylation	R-HSA-8951664	240				0.00281859	0.0133185	1.40409	4.90944e-07	6.98178e-06	-1.74851	SOCS6|SOCS3|RNF7|SOCS5|PSME3|PSMD14|GPR75-ASB3|PSMB11|PSMA8|KLHL41|COPS7A|UCHL3|LRRC41|FBXW10|PSME4|DDA1|DCAF10|DCAF17|DCAF11|KLHL2|COPS7B|CCDC8|FBXO32|FBXO17|LRR1|GPS1|DCUN1D5|FBXO27|ASB17|COMMD3|ASB10|ASB11|DCAF5|ASB5|ASB6|NAE1|ASB7|PSMA1|ASB8|PSMA2|CUL5|ASB9|PSMA3|COPS3|PSMA4|UBE2F|PSMA5|PSMA6|ASB15|PSMA7|ASB14|EPAS1|PSMB1|SPSB3|ASB12|PSMB2|COP1|PSMB3|FBXL14|HIF1A|PSMB4|FBXL16|PSMB5|PSMB6|HIF3…
48	1	0|1|1	0	1	1	Cell Cycle Checkpoints	DNA Replication Pre-Initiation	R-HSA-69002	160				5.04957e-05	0.000488126	1.76234	2.05667e-06	2.62225e-05	-1.92625	DBF4|PSME3|PSMD14|ANAPC10|ANAPC1|RPA4|MCM2|UBE2C|MCM3|MCM4|MCM5|MCM6|MCM7|KPNA1|GMNN|KPNB1|RPA1|RPA2|RPA3|POLE3|POLE|POLE2|MCM10|POLE4|PSMA1|PSMA2|PSMA3|PSMA4|PSMA5|PSMA6|PSMA7|PSMB1|PSMB2|PSMB3|PSMB4|PSMB5|CDC23|PSMB6|PSMB7|PSMB8|CDC16|PSMB9|PSMB10|LOC102724334|PSMC1|H4C16|POLA2|PSMC2|H2BC26|PSMC3|UBE2D1|POLA1|PSMC4|PRIM1|PSMC5|H2BC1|PRIM2|PSMC6|PSMD1|ORC6|PSMD2|ORC3|H2AC8|PSMD3|H2AC7|ORC1|H2AX|…
49	1	0|1|1	0	1	1	Cell Cycle Checkpoints	Autodegradation of the E3 ubiquitin ligase COP1	R-HSA-349425	52				0.000116653	0.000927579	1.91323	1.7717e-09	5.13792e-08	-2.36594	PSMD10|PSMD11|PSMD12|PSMD13|ATM|PSME1|PSME2|RPS27A|PSME3|PSMD14|PSMB11|TP53|PSMA8|UBA52|UBB|UBC|SEM1|PSME4|PSMF1|PSMD6|PSMA1|PSMA2|PSMA3|PSMA4|PSMA5|PSMA6|PSMA7|PSMB1|PSMB2|COP1|PSMB3|PSMB4|PSMB5|PSMB6|PSMB7|PSMB8|PSMB9|PSMB10|PSMC1|PSMC2|PSMC3|PSMC4|PSMC5|PSMC6|PSMD1|PSMD2|PSMD3|PSMD4|PSMD5|PSMD7|PSMD8|PSMD9
50	1	0|1|1	0	1	1	Cell Cycle Checkpoints	Regulation of RUNX3 expression and activity	R-HSA-8941858	55				8.45527e-05	0.000718698	1.93236	3.20786e-05	0.000367785	-1.98475	PSMD10|PSMD11|PSMD12|PSMD13|PSME1|PSME2|MDM2|RPS27A|PSME3|PSMD14|CDKN2A|SMURF1|SRC|UBA52|UBB|UBC|SEM1|TGFB1|CBFB|SMURF2|PSMF1|PSMD6|RUNX3|PSMA1|PSMA2|PSMA3|PSMA4|PSMA5|PSMA6|EP300|PSMA7|PSMB1|PSMB2|PSMB3|PSMB4|PSMB5|PSMB6|PSMB7|PSMB8|PSMB9|PSMB10|PSMC1|PSMC2|PSMC3|PSMC4|PSMC5|PSMC6|PSMD1|PSMD2|PSMD3|PSMD4|PSMD5|PSMD7|PSMD8|PSMD9
51	1	0|1|1	0	1	1	Cell Cycle Checkpoints	Synthesis of DNA	R-HSA-69239	121				4.54381e-09	1.65402e-07	2.1377	1.05227e-08	2.46712e-07	-2.09582	PSME3|PSMD14|PSMB11|PSMA8|ANAPC10|PSME4|ANAPC1|SKP2|DNA2|MCM2|UBE2C|MCM3|MCM4|MCM5|MCM6|MCM7|PCNA|GMNN|RFC1|RFC2|RFC3|RFC4|RFC5|GINS2|RPA1|RPA2|RPA3|POLD3|POLE3|POLD1|POLD2|POLE|POLE2|POLE4|POLD4|PSMA1|PSMA2|PSMA3|PSMA4|PSMA5|PSMA6|PSMA7|PSMB1|PSMB2|PSMB3|GINS3|PSMB4|PSMB5|CDC23|PSMB6|PSMB7|PSMB8|CDC16|PSMB9|PSMB10|RBX1|PSMC1|POLA2|PSMC2|PSMC3|UBE2D1|POLA1|PSMC4|PRIM1|PSMC5|PRIM2|PSMC6|PSMD1|ORC6…
52	1	0|1|1	0	1	1	Cell Cycle Checkpoints	Regulation of activated PAK-2p34 by proteasome mediated degradation	R-HSA-211733	50				4.88319e-05	0.000480297	1.97728	1.8541e-08	3.87982e-07	-2.28194	PSMD10|PSMD11|PSMD12|PSMD13|PSME1|PSME2|RPS27A|PSME3|PSMD14|PSMB11|PSMA8|UBA52|UBB|UBC|SEM1|PSME4|PSMF1|PSMD6|PAK2|PSMA1|PSMA2|PSMA3|PSMA4|PSMA5|PSMA6|PSMA7|PSMB1|PSMB2|PSMB3|PSMB4|PSMB5|PSMB6|PSMB7|PSMB8|PSMB9|PSMB10|PSMC1|PSMC2|PSMC3|PSMC4|PSMC5|PSMC6|PSMD1|PSMD2|PSMD3|PSMD4|PSMD5|PSMD7|PSMD8|PSMD9
53	1	0|1|1	0	1	1	Cell Cycle Checkpoints	The role of GTSE1 in G2/M progression after G2 checkpoint	R-HSA-8852276	77				3.96773e-05	0.000410369	1.93291	7.85134e-10	2.76479e-08	-2.34639	PSMD10|PSMD11|PSMD12|PSMD13|PSME1|PSME2|PLK1|RPS27A|PSME3|PSMD14|PSMB11|TUBA8|TP53|PSMA8|UBA52|UBB|UBC|TUBB8|TUBB2B|SEM1|PSME4|TUBA4A|TUBA3C|TUBB2A|PSMF1|PSMD6|CDK1|HSP90AB1|TUBA1A|CDKN1A|TUBA1B|TUBB3|TUBAL3|TUBB4A|GTSE1|TUBB4B|TUBB1|HSP90AA1|PSMA1|PSMA2|PSMA3|PSMA4|PSMA5|PSMA6|FKBPL|PSMA7|PSMB1|TUBA3E|PSMB2|PSMB3|PSMB4|PSMB5|TUBA3D|PSMB6|TUBB6|CCNB2|PSMB7|PSMB8|TUBA1C|PSMB9|PSMB10|PSMC1|PSMC2|PS…
54	1	0|1|1	0	1	1	Cell Cycle Checkpoints	DNA Replication	R-HSA-69306	188				7.0844e-08	1.7759e-06	1.98176	4.9985e-07	7.04075e-06	-1.92254	DBF4|PSME3|PSMD14|PSMB11|PSMA8|ANAPC10|PSME4|ANAPC1|SKP2|RPA4|DNA2|MCM2|UBE2C|MCM3|MCM4|MCM5|MCM6|MCM7|PCNA|KPNA1|GMNN|KPNB1|RFC1|RFC2|RFC3|RFC4|RFC5|GINS2|RPA1|RPA2|RPA3|POLD3|POLE3|POLD1|POLD2|POLE|POLE2|MCM10|POLE4|POLD4|PSMA1|PSMA2|PSMA3|PSMA4|PSMA5|PSMA6|PSMA7|PSMB1|PSMB2|PSMB3|GINS3|PSMB4|PSMB5|CDC23|PSMB6|PSMB7|PSMB8|CDC16|PSMB9|PSMB10|RBX1|LOC102724334|PSMC1|H4C16|POLA2|PSMC2|H2BC26|PSMC3…
55	1	0|1|1	0	1	1	Cell Cycle Checkpoints	Stabilization of p53	R-HSA-69541	57				6.34145e-05	0.000578951	1.94324	5.05169e-07	7.04854e-06	-2.1831	PSMD10|PSMD11|PSMD12|PSMD13|ATM|PSME1|PSME2|CHEK2|MDM2|RPS27A|PSME3|PSMD14|CDKN2A|PSMB11|TP53|PSMA8|UBA52|UBB|UBC|SEM1|PSME4|PSMF1|PSMD6|MDM4|PHF20|PSMA1|PSMA2|PSMA3|PSMA4|PSMA5|PSMA6|PSMA7|PSMB1|PSMB2|COP1|PSMB3|PSMB4|PSMB5|PSMB6|PSMB7|PSMB8|PSMB9|PSMB10|PSMC1|PSMC2|PSMC3|PSMC4|PSMC5|PSMC6|PSMD1|PSMD2|PSMD3|PSMD4|PSMD5|PSMD7|PSMD8|PSMD9
56	1	0|1|1	0	1	1	Cell Cycle Checkpoints	Activation of APC/C and APC/C:Cdc20 mediated degradation of mitotic proteins	R-HSA-176814	77				3.31189e-06	4.99825e-05	2.04704	3.56584e-10	1.65931e-08	-2.32451	PSMD10|PSMD11|PSMD12|PSMD13|PSME1|PSME2|PLK1|RPS27A|PTTG1|PSME3|PSMD14|PSMB11|PSMA8|CDC26|UBA52|UBB|UBC|ANAPC10|SEM1|CDC20|CDC27|PSME4|ANAPC1|UBE2S|CCNA2|PSMF1|PSMD6|UBE2C|UBE2E1|ANAPC2|ANAPC4|CDK1|NEK2|PSMA1|PSMA2|PSMA3|PSMA4|PSMA5|PSMA6|PSMA7|PSMB1|CCNA1|PSMB2|PSMB3|PSMB4|PSMB5|CDC23|PSMB6|ANAPC16|PSMB7|ANAPC15|PSMB8|CDC16|MAD2L1|PSMB9|PSMB10|BUB1B|PSMC1|BUB3|PSMC2|ANAPC5|PSMC3|UBE2D1|ANAPC7|PS…
57	1	0|1|1	0	1	1	Cell Cycle Checkpoints	ABC-family proteins mediated transport	R-HSA-382556	103				0.000869649	0.00504891	1.63138	6.90237e-07	9.45241e-06	-2.05524	EIF2S2|ABCA8|DERL2|PSME3|PSMD14|ABCC6|PSMB11|PSMA8|ERLEC1|ABCF1|ABCC3|SEL1L|PSME4|ABCB9|ABCB4|ERLIN2|ABCB5|ABCC2|PSMA1|PSMA2|VCP|PSMA3|PSMA4|PSMA5|PSMA6|PSMA7|PSMB1|PSMB2|PSMB3|PSMB4|PSMB5|PSMB6|PSMB7|PSMB8|RNF5|PSMB9|PSMB10|PSMC1|PSMC2|PSMC3|PSMC4|PSMC5|PSMC6|PSMD1|PSMD2|PSMD3|PSMD4|PSMD5|PSMD7|PSMD8|PSMD9|PSMD10|PSMD11|PSMD12|PSMD13|PSME1|PSME2|RPS27A|APOA1|DERL1|UBA52|UBB|UBC|SEM1|ERLIN1|ABCC9…
58	1	0|1|1	0	1	1	Cell Cycle Checkpoints	Cyclin A:Cdk2-associated events at S phase entry	R-HSA-69656	85				0.00073645	0.00440976	1.67837	1.10763e-10	6.30073e-09	-2.32587	PSMD10|PSMD11|PSMD12|PSMD13|PSME1|PSME2|CABLES1|AKT3|RPS27A|SKP1|CKS1B|PSME3|CUL1|PSMD14|TFDP1|TFDP2|RBBP4|CDC25B|UBA52|UBB|UBC|CCND1|SEM1|E2F1|AKT1|AKT2|CDK7|LIN54|E2F4|E2F5|LIN9|MAX|LIN37|SKP2|RBL2|LIN52|CDC25A|CCNA2|PSMF1|PSMD6|MNAT1|CDK2|WEE1|CDKN1A|CDKN1B|MYC|PTK6|PSMA1|PSMA2|CCNH|PSMA3|PSMA4|PSMA5|PSMA6|PSMA7|PSMB1|CCNA1|PSMB2|CCNE1|PSMB3|CCNE2|CDK4|PSMB4|PSMB5|PSMB6|PSMB7|PSMB8|PSMB9|PSMB1…
59	1	0|1|1	0	1	1	Cell Cycle Checkpoints	G1/S Transition	R-HSA-69206	131				3.03537e-08	9.16188e-07	2.04808	3.62636e-09	9.93219e-08	-2.07262	DBF4|CABLES1|RRM2|AKT3|CKS1B|PSME3|PSMD14|RBBP4|E2F6|E2F1|AKT1|AKT2|CDK7|FBXO5|SKP2|RPA4|PPP2CA|PPP2CB|PPP2R1A|PPP2R1B|MCM2|MCM3|MCM4|MCM5|MNAT1|MCM6|MCM7|CDK1|PCNA|GMNN|RPA1|RPA2|RPA3|POLE3|POLE|POLE2|MCM10|POLE4|PTK6|PSMA1|PSMA2|CCNH|PSMA3|PSMA4|PSMA5|PSMA6|PSMA7|PSMB1|PSMB2|PSMB3|CDK4|PSMB4|PSMB5|PSMB6|PSMB7|PSMB8|PSMB9|PSMB10|PSMC1|POLA2|PSMC2|PPP2R3B|PSMC3|POLA1|PSMC4|PRIM1|PSMC5|PRIM2|PSMC6…
60	1	0|1|1	0	1	1	Cell Cycle Checkpoints	p53-Dependent G1 DNA Damage Response	R-HSA-69563	66				0.000177933	0.00130051	1.83853	1.96746e-08	3.87982e-07	-2.23858	PSMD10|PSMD11|PSMD12|PSMD13|ATM|PSME1|PSME2|CHEK2|MDM2|RPS27A|PSME3|PSMD14|CDKN2A|PSMB11|TP53|PSMA8|UBA52|UBB|UBC|SEM1|PSME4|ZNF385A|CCNA2|PSMF1|PSMD6|CDK2|MDM4|CDKN1A|CDKN1B|PHF20|PSMA1|PCBP4|PSMA2|PSMA3|PSMA4|PSMA5|PSMA6|PSMA7|PSMB1|CCNA1|PSMB2|COP1|CCNE1|PSMB3|CCNE2|PSMB4|PSMB5|PSMB6|PSMB7|PSMB8|PSMB9|PSMB10|PSMC1|PSMC2|PSMC3|PSMC4|PSMC5|PSMC6|PSMD1|PSMD2|PSMD3|PSMD4|PSMD5|PSMD7|PSMD8|PSMD9
61	1	0|1|1	0	1	1	Cell Cycle Checkpoints	Cyclin E associated events during G1/S transition	R-HSA-69202	83				0.00108142	0.00603554	1.65199	3.8358e-10	1.71913e-08	-2.32326	PSMD10|PSMD11|PSMD12|PSMD13|PSME1|PSME2|CABLES1|AKT3|RPS27A|SKP1|CKS1B|PSME3|CUL1|PSMD14|TFDP1|TFDP2|RBBP4|UBA52|UBB|UBC|CCND1|SEM1|E2F1|AKT1|AKT2|CDK7|LIN54|E2F4|E2F5|LIN9|MAX|LIN37|SKP2|RBL2|LIN52|CDC25A|CCNA2|PSMF1|PSMD6|MNAT1|CDK2|WEE1|CDKN1A|CDKN1B|MYC|PTK6|PSMA1|PSMA2|CCNH|PSMA3|PSMA4|PSMA5|PSMA6|PSMA7|PSMB1|CCNA1|PSMB2|CCNE1|PSMB3|CCNE2|CDK4|PSMB4|PSMB5|PSMB6|PSMB7|PSMB8|PSMB9|PSMB10|PSMC1…
62	1	0|1|1	0	1	1	Cell Cycle Checkpoints	Regulation of RAS by GAPs	R-HSA-5658442	68				0.000458899	0.00291292	1.76265	2.86091e-07	4.23129e-06	-2.14813	PSMD10|PSMD11|PSMD12|PSMD13|PSME1|PSME2|RASAL3|RASAL2|SPRED2|HRAS|RPS27A|PSME3|PSMD14|PSMB11|PSMA8|UBA52|UBB|UBC|RASAL1|RASA3|SEM1|PSME4|SPRED3|RASA1|PSMF1|RASA4|PSMD6|RASA2|KRAS|SYNGAP1|DAB2IP|KBTBD7|NF1|PSMA1|PSMA2|CUL3|PSMA3|PSMA4|PSMA5|PSMA6|PSMA7|PSMB1|PSMB2|SPRED1|PSMB3|PSMB4|PSMB5|PSMB6|PSMB7|PSMB8|PSMB9|NRAS|PSMB10|RBX1|PSMC1|PSMC2|PSMC3|PSMC4|PSMC5|PSMC6|PSMD1|PSMD2|PSMD3|PSMD4|PSMD5|PSM…
63	1	0|1|1	0	1	1	Cell Cycle Checkpoints	Ub-specific processing proteases	R-HSA-5689880	220				0.00367823	0.0168947	1.42759	0.00619788	0.0393419	-1.35707	USP17L4|USP17L3|TADA3|USP22|PSME3|USP21|PSMD14|KAT2A|PSMB11|PSMA8|USP17L24|USP17L25|USP17L26|USP17L5|USP17L27|USP17L28|USP17L29|USP17L30|ATXN7|PSME4|TGFBR1|TADA2B|RNF128|USP5|BIRC2|MDM4|USP26|USP4|USP44|USP42|USP48|RUVBL1|PSMA1|PSMA2|PSMA3|USP8|PSMA4|PSMA5|PSMA6|PSMA7|PSMB1|PSMB2|WDR20|PSMB3|HIF1A|PSMB4|PSMB5|PSMB6|PSMB7|PSMB8|PSMB9|PSMB10|PSMC1|PSMC2|PSMC3|PSMC4|PSMC5|PSMC6|PSMD1|PSMD2|PSMD3|PSM…
64	1	0|1|1	0	1	1	Cell Cycle Checkpoints	Metabolism of polyamines	R-HSA-351202	59				2.59757e-06	4.04401e-05	2.08913	1.52885e-09	4.71078e-08	-2.33033	PSMD10|PSMD11|PSMD12|PSMD13|PSME1|PSME2|SAT1|PSME3|PSMD14|PSMB11|PSMA8|AZIN1|SEM1|OAZ3|PSME4|AMD1|AZIN2|PSMF1|PSMD6|AGMAT|SMS|PSMA1|SRM|PSMA2|OAZ1|PSMA3|OAZ2|PSMA4|PSMA5|PSMA6|ODC1|PSMA7|PSMB1|PSMB2|PAOX|PSMB3|PSMB4|SMOX|PSMB5|PSMB6|PSMB7|NQO1|PSMB8|PSMB9|PSMB10|PSMC1|PSMC2|PSMC3|PSMC4|PSMC5|PSMC6|PSMD1|PSMD2|PSMD3|PSMD4|PSMD5|PSMD7|PSMD8|PSMD9
65	1	0|1|1	0	1	1	Cell Cycle Checkpoints	Hh mutants abrogate ligand secretion	R-HSA-5387390	59				6.81737e-05	0.00061481	1.94947	6.05819e-11	4.07275e-09	-2.40948	PSMD10|PSMD11|PSMD12|PSMD13|SHH|PSME1|PSME2|RPS27A|DERL2|PSME3|PSMD14|PSMB11|PSMA8|IHH|UBA52|UBB|UBC|ERLEC1|SEM1|SYVN1|SEL1L|PSME4|PSMF1|PSMD6|PSMA1|PSMA2|VCP|PSMA3|PSMA4|PSMA5|PSMA6|PSMA7|PSMB1|PSMB2|HHAT|PSMB3|PSMB4|PSMB5|DHH|PSMB6|PSMB7|PSMB8|PSMB9|PSMB10|PSMC1|PSMC2|PSMC3|PSMC4|OS9|PSMC5|PSMC6|PSMD1|PSMD2|PSMD3|PSMD4|PSMD5|PSMD7|PSMD8|PSMD9
66	1	0|1|1	0	1	1	Cell Cycle Checkpoints	Nuclear events mediated by NFE2L2	R-HSA-9759194	79				0.00178733	0.00927532	1.62697	0.00019778	0.0019632	-1.78683	PSMD10|SRXN1|PSMD11|PSMD12|PSMD13|GSR|PSME1|GSTA1|PSME2|GSTA3|TXNRD1|G6PD|RPS27A|SKP1|PSME3|CUL1|PSMD14|CDKN2A|BTRC|HMOX1|UBA52|UBB|UBC|SEM1|NFE2L2|PRDX1|ATF4|PSMF1|PGD|PSMD6|SLC7A11|TALDO1|BACH1|MAFK|MYC|GCLC|MAFG|ME1|GCLM|IDH1|PSMA1|PSMA2|PSMA3|NOTCH1|PSMA4|PSMA5|CREBBP|PSMA6|EP300|PSMA7|PSMB1|PSMB2|PSMB3|PSMB4|PSMB5|PSMB6|PSMB7|NQO1|PSMB8|PSMB9|PSMB10|RBX1|PSMC1|PSMC2|GSK3B|PSMC3|PSMC4|PSMC5|S…
67	1	0|1|1	0	1	1	Cell Cycle Checkpoints	G1/S DNA Damage Checkpoints	R-HSA-69615	68				4.27989e-05	0.00043843	1.90267	1.91112e-08	3.87982e-07	-2.24759	PSMD10|PSMD11|PSMD12|PSMD13|ATM|PSME1|PSME2|CHEK2|MDM2|RPS27A|PSME3|PSMD14|CDKN2A|CHEK1|PSMB11|TP53|PSMA8|UBA52|UBB|UBC|SEM1|PSME4|ZNF385A|CDC25A|CCNA2|PSMF1|PSMD6|CDK2|MDM4|CDKN1A|CDKN1B|PHF20|PSMA1|PCBP4|PSMA2|PSMA3|PSMA4|PSMA5|PSMA6|PSMA7|PSMB1|CCNA1|PSMB2|COP1|CCNE1|PSMB3|CCNE2|PSMB4|PSMB5|PSMB6|PSMB7|PSMB8|PSMB9|PSMB10|PSMC1|PSMC2|PSMC3|PSMC4|PSMC5|PSMC6|PSMD1|PSMD2|PSMD3|PSMD4|PSMD5|PSMD7|P…
68	1	0|1|1	0	1	1	Cell Cycle Checkpoints	p53-Independent DNA Damage Response	R-HSA-69610	52				1.49184e-05	0.00018235	2.03838	5.61546e-10	2.24467e-08	-2.403	PSMD10|PSMD11|PSMD12|PSMD13|PSME1|PSME2|CHEK2|RPS27A|PSME3|PSMD14|CHEK1|PSMB11|PSMA8|UBA52|UBB|UBC|SEM1|PSME4|CDC25A|PSMF1|PSMD6|PSMA1|PSMA2|PSMA3|PSMA4|PSMA5|PSMA6|PSMA7|PSMB1|PSMB2|PSMB3|PSMB4|PSMB5|PSMB6|PSMB7|PSMB8|PSMB9|PSMB10|PSMC1|PSMC2|PSMC3|PSMC4|PSMC5|PSMC6|PSMD1|PSMD2|PSMD3|PSMD4|PSMD5|PSMD7|PSMD8|PSMD9
69	1	0|1|1	0	1	1	Cell Cycle Checkpoints	p53-Independent G1/S DNA damage checkpoint	R-HSA-69613	52				1.49184e-05	0.00018235	2.03838	5.61546e-10	2.24467e-08	-2.403	PSMD10|PSMD11|PSMD12|PSMD13|PSME1|PSME2|CHEK2|RPS27A|PSME3|PSMD14|CHEK1|PSMB11|PSMA8|UBA52|UBB|UBC|SEM1|PSME4|CDC25A|PSMF1|PSMD6|PSMA1|PSMA2|PSMA3|PSMA4|PSMA5|PSMA6|PSMA7|PSMB1|PSMB2|PSMB3|PSMB4|PSMB5|PSMB6|PSMB7|PSMB8|PSMB9|PSMB10|PSMC1|PSMC2|PSMC3|PSMC4|PSMC5|PSMC6|PSMD1|PSMD2|PSMD3|PSMD4|PSMD5|PSMD7|PSMD8|PSMD9
70	1	0|1|1	0	1	1	Cell Cycle Checkpoints	GSK3B and BTRC:CUL1-mediated-degradation of NFE2L2	R-HSA-9762114	52				0.000240819	0.00168802	1.84892	5.26768e-08	9.50109e-07	-2.24663	PSMD10|PSMD11|PSMD12|PSMD13|PSME1|PSME2|RPS27A|SKP1|PSME3|CUL1|PSMD14|BTRC|UBA52|UBB|UBC|SEM1|NFE2L2|PSMF1|PSMD6|PSMA1|PSMA2|PSMA3|PSMA4|PSMA5|PSMA6|PSMA7|PSMB1|PSMB2|PSMB3|PSMB4|PSMB5|PSMB6|PSMB7|PSMB8|PSMB9|PSMB10|RBX1|PSMC1|PSMC2|GSK3B|PSMC3|PSMC4|PSMC5|PSMC6|PSMD1|PSMD2|PSMD3|PSMD4|PSMD5|PSMD7|PSMD8|PSMD9
71	1	0|1|1	0	1	1	Cell Cycle Checkpoints	Autodegradation of Cdh1 by Cdh1:APC/C	R-HSA-174084	64				0.000296555	0.00201195	1.79884	8.17145e-10	2.8106e-08	-2.32923	PSMD10|PSMD11|PSMD12|PSMD13|PSME1|PSME2|RPS27A|PSME3|PSMD14|CDC26|UBA52|UBB|UBC|ANAPC10|SEM1|CDC27|ANAPC1|UBE2S|PSMF1|PSMD6|UBE2C|UBE2E1|ANAPC2|ANAPC4|PSMA1|PSMA2|PSMA3|PSMA4|PSMA5|PSMA6|PSMA7|PSMB1|PSMB2|PSMB3|PSMB4|PSMB5|CDC23|PSMB6|ANAPC16|PSMB7|ANAPC15|PSMB8|CDC16|PSMB9|PSMB10|FZR1|PSMC1|PSMC2|ANAPC5|PSMC3|UBE2D1|ANAPC7|PSMC4|PSMC5|PSMC6|ANAPC11|PSMD1|PSMD2|PSMD3|PSMD4|PSMD5|PSMD7|PSMD8|PSMD9
72	1	0|1|1	0	1	1	Cell Cycle Checkpoints	APC:Cdc20 mediated degradation of cell cycle proteins prior to satisfation of the cell cycle checkpoint	R-HSA-179419	74				1.05073e-05	0.000140003	1.99901	1.01452e-09	3.2619e-08	-2.32906	PSMD10|PSMD11|PSMD12|PSMD13|PSME1|PSME2|RPS27A|PSME3|PSMD14|PSMB11|PSMA8|CDC26|UBA52|UBB|UBC|ANAPC10|SEM1|CDC20|CDC27|PSME4|ANAPC1|UBE2S|CCNA2|PSMF1|PSMD6|UBE2C|UBE2E1|ANAPC2|ANAPC4|CDK1|NEK2|PSMA1|PSMA2|PSMA3|PSMA4|PSMA5|PSMA6|PSMA7|PSMB1|CCNA1|PSMB2|PSMB3|PSMB4|PSMB5|CDC23|PSMB6|ANAPC16|PSMB7|ANAPC15|PSMB8|CDC16|MAD2L1|PSMB9|PSMB10|BUB1B|PSMC1|BUB3|PSMC2|ANAPC5|PSMC3|UBE2D1|ANAPC7|PSMC4|PSMC5|P…
73	1	0|1|1	0	1	1	Cell Cycle Checkpoints	Dectin-1 mediated noncanonical NF-kB signaling	R-HSA-5607761	60				1.75209e-05	0.000208979	1.96997	5.52025e-09	1.45794e-07	-2.30911	PSMD10|CHUK|PSMD11|PSMD12|FBXW11|PSMD13|PSME1|PSME2|RPS27A|RELA|SKP1|PSME3|CUL1|PSMD14|BTRC|PSMB11|PSMA8|UBA52|UBB|UBC|RELB|SEM1|PSME4|PSMF1|PSMD6|PSMA1|PSMA2|PSMA3|PSMA4|PSMA5|PSMA6|PSMA7|PSMB1|PSMB2|PSMB3|PSMB4|PSMB5|PSMB6|PSMB7|PSMB8|PSMB9|PSMB10|PSMC1|NFKB2|PSMC2|PSMC3|PSMC4|PSMC5|PSMC6|PSMD1|MAP3K14|PSMD2|UBA3|PSMD3|UBE2M|PSMD4|PSMD5|PSMD7|PSMD8|PSMD9
74	1	0|1|1	0	1	1	Cell Cycle Checkpoints	Vpu mediated degradation of CD4	R-HSA-180534	52				0.000345293	0.00226893	1.83319	1.92241e-08	3.87982e-07	-2.28321	PSMD10|PSMD11|PSMD12|PSMD13|PSME1|PSME2|RPS27A|SKP1|PSME3|PSMD14|BTRC|PSMB11|PSMA8|UBA52|UBB|UBC|SEM1|PSME4|PSMF1|PSMD6|PSMA1|PSMA2|PSMA3|PSMA4|PSMA5|PSMA6|PSMA7|PSMB1|PSMB2|PSMB3|PSMB4|PSMB5|PSMB6|PSMB7|PSMB8|PSMB9|PSMB10|PSMC1|PSMC2|PSMC3|PSMC4|PSMC5|PSMC6|PSMD1|PSMD2|PSMD3|PSMD4|PSMD5|PSMD7|PSMD8|CD4|PSMD9
75	1	0|1|1	0	1	1	Cell Cycle Checkpoints	Cross-presentation of soluble exogenous antigens (endosomes)	R-HSA-1236978	49				7.42814e-05	0.000650073	1.96016	1.65264e-08	3.5945e-07	-2.3041	PSMD10|PSMD11|PSMD12|PSMD13|PSME1|PSME2|PSME3|PSMD14|PSMB11|PSMA8|SEM1|PSME4|FCGR1A|MRC1|CD207|MRC2|PSMF1|PSMD6|PSMA1|PSMA2|PSMA3|PSMA4|PSMA5|PSMA6|PSMA7|PSMB1|PSMB2|PSMB3|PSMB4|PSMB5|PSMB6|PSMB7|PSMB8|PSMB9|PSMB10|PSMC1|PSMC2|PSMC3|PSMC4|PSMC5|PSMC6|PSMD1|PSMD2|PSMD3|PSMD4|PSMD5|PSMD7|PSMD8|PSMD9
76	1	0|1|1	0	1	1	Cell Cycle Checkpoints	ER-Phagosome pathway	R-HSA-1236974	90				4.00662e-08	1.11807e-06	2.17133	3.27745e-10	1.61578e-08	-2.29726	PSMD10|CHUK|PSMD11|PSMD12|PSMD13|IKBKB|PSME1|PSME2|RPS27A|CD36|PSME3|TLR6|PSMD14|SEC61B|IKBKG|TIRAP|SEC61G|PDIA3|SEC61A1|TLR4|PSMB11|HLA-A|HLA-B|PSMA8|HLA-C|HLA-E|HLA-F|UBA52|HLA-G|UBB|MYD88|UBC|SEC61A2|STX4|B2M|S100A1|S100A8|S100A9|TAP1|TAP2|FGA|TAPBP|SEM1|FGB|BTK|TLR1|FGG|TLR2|CALR|VAMP8|SNAP23|PSME4|VAMP3|SEC22B|LY96|CD14|PSMF1|PSMD6|HMGB1|PSMA1|PSMA2|PSMA3|PSMA4|PSMA5|PSMA6|PSMA7|PSMB1|PSMB2|…
77	1	0|1|1	0	1	1	Cell Cycle Checkpoints	Antigen processing-Cross presentation	R-HSA-1236975	105				5.6992e-07	1.10909e-05	2.04234	2.93584e-08	5.5668e-07	-2.15322	CD36|PSME3|PSMD14|PSMB11|PSMA8|CYBA|CYBB|FGA|FGB|FGG|PSME4|NCF2|NCF4|LY96|NCF1|HMGB1|PSMA1|PSMA2|PSMA3|PSMA4|PSMA5|PSMA6|PSMA7|PSMB1|PSMB2|PSMB3|PSMB4|PSMB5|PSMB6|PSMB7|PSMB8|PSMB9|PSMB10|PSMC1|PSMC2|PSMC3|PSMC4|PSMC5|PSMC6|PSMD1|PSMD2|PSMD3|PSMD4|PSMD5|PSMD7|PSMD8|PSMD9|PSMD10|CHUK|PSMD11|PSMD12|PSMD13|IKBKB|PSME1|PSME2|RPS27A|ITGB5|TLR6|SEC61B|IKBKG|TIRAP|SEC61G|PDIA3|SEC61A1|TLR4|HLA-A|HLA-B|H…
78	1	0|1|1	0	1	1	Cell Cycle Checkpoints	KEAP1-NFE2L2 pathway	R-HSA-9755511	102				0.000994043	0.00563291	1.62191	0.000251226	0.00240901	-1.72066	SRXN1|GSR|GSTA1|GSTA3|AKT3|PSME3|PSMD14|CDKN2A|PSMB11|PSMA8|HMOX1|UBXN7|AKT1|AKT2|PSME4|NFE2L2|PRDX1|SKP2|ATF4|PGD|SLC7A11|BACH1|FBXL17|PRKCD|MUL1|ME1|NPLOC4|IDH1|PSMA1|UFD1|PSMA2|VCP|CUL3|PSMA3|PSMA4|PSMA5|CREBBP|PSMA6|EP300|PSMA7|PSMB1|PSMB2|PSMB3|PSMB4|PSMB5|PSMB6|PSMB7|PSMB8|PSMB9|PSMB10|RBX1|PSMC1|PSMC2|PSMC3|PSMC4|PSMC5|PSMC6|PSMD1|PSMD2|PSMD3|SESN1|TKT|PSMD4|PSMD5|PSMD7|PSMD8|PSMD9|PSMD10|…
79	1	0|1|1	0	1	1	Cell Cycle Checkpoints	Defective CFTR causes cystic fibrosis	R-HSA-5678895	61				0.00125564	0.00680254	1.71227	6.77894e-10	2.50651e-08	-2.37003	PSMD10|PSMD11|PSMD12|PSMD13|PSME1|PSME2|RPS27A|DERL2|PSME3|PSMD14|DERL1|PSMB11|PSMA8|UBA52|UBB|UBC|ERLEC1|SEM1|ERLIN1|SEL1L|PSME4|PSMF1|PSMD6|ERLIN2|DERL3|RNF185|PSMA1|PSMA2|VCP|PSMA3|PSMA4|PSMA5|PSMA6|PSMA7|CFTR|PSMB1|PSMB2|PSMB3|PSMB4|PSMB5|PSMB6|PSMB7|PSMB8|RNF5|PSMB9|PSMB10|PSMC1|PSMC2|PSMC3|PSMC4|OS9|PSMC5|PSMC6|PSMD1|PSMD2|PSMD3|PSMD4|PSMD5|PSMD7|PSMD8|PSMD9
80	1	0|1|1	0	1	1	Cell Cycle Checkpoints	NIK-->noncanonical NF-kB signaling	R-HSA-5676590	59				3.2947e-05	0.000355683	1.97554	5.67617e-09	1.47282e-07	-2.29524	PSMD10|CHUK|PSMD11|PSMD12|FBXW11|PSMD13|PSME1|PSME2|RPS27A|SKP1|PSME3|CUL1|PSMD14|BTRC|PSMB11|PSMA8|UBA52|UBB|UBC|RELB|SEM1|PSME4|PSMF1|PSMD6|PSMA1|PSMA2|PSMA3|PSMA4|PSMA5|PSMA6|PSMA7|PSMB1|PSMB2|PSMB3|PSMB4|PSMB5|PSMB6|PSMB7|PSMB8|PSMB9|PSMB10|PSMC1|NFKB2|PSMC2|PSMC3|PSMC4|PSMC5|PSMC6|PSMD1|MAP3K14|PSMD2|UBA3|PSMD3|UBE2M|PSMD4|PSMD5|PSMD7|PSMD8|PSMD9
81	1	0|1|1	0	1	1	Cell Cycle Checkpoints	Regulation of mitotic cell cycle	R-HSA-453276	88				2.48841e-07	5.66209e-06	2.0963	1.08427e-08	2.46712e-07	-2.24267	PSMD10|PSMD11|PSMD12|PSMD13|PSME1|PSME2|PLK1|RPS27A|PTTG1|SKP1|PSME3|CUL1|PSMD14|BTRC|PSMB11|PSMA8|CDC26|UBA52|UBB|UBC|ANAPC10|SEM1|CDC20|AURKB|CDC27|PSME4|ANAPC1|FBXO5|SKP2|UBE2S|CCNA2|PSMF1|PSMD6|UBE2C|UBE2E1|ANAPC2|CDC14A|ANAPC4|CDK2|CDK1|NEK2|PSMA1|PSMA2|PSMA3|PSMA4|PSMA5|PSMA6|PSMA7|PSMB1|CCNA1|PSMB2|PSMB3|PSMB4|PSMB5|CDC23|PSMB6|AURKA|ANAPC16|PSMB7|ANAPC15|PSMB8|CDC16|MAD2L1|PSMB9|PSMB10|BU…
82	1	0|1|1	0	1	1	Cell Cycle Checkpoints	Vif-mediated degradation of APOBEC3G	R-HSA-180585	54				3.74088e-05	0.000395197	1.9749	6.44131e-11	4.14205e-09	-2.43928	PSMD10|PSMD11|PSMD12|PSMD13|PSME1|PSME2|APOBEC3G|RPS27A|PSME3|PSMD14|PSMB11|PSMA8|UBA52|UBB|UBC|SEM1|PSME4|PSMF1|PSMD6|ELOC|ELOB|PSMA1|PSMA2|CUL5|PSMA3|PSMA4|PSMA5|PSMA6|PSMA7|PSMB1|PSMB2|PSMB3|PSMB4|PSMB5|PSMB6|PSMB7|PSMB8|PSMB9|PSMB10|RBX1|PSMC1|PSMC2|PSMC3|PSMC4|PSMC5|PSMC6|PSMD1|PSMD2|PSMD3|PSMD4|PSMD5|PSMD7|PSMD8|PSMD9
83	1	0|1|1	0	1	1	Cell Cycle Checkpoints	Regulation of ornithine decarboxylase (ODC)	R-HSA-350562	51				5.35498e-05	0.000512465	1.97786	6.55297e-09	1.67101e-07	-2.30314	PSMD10|PSMD11|PSMD12|PSMD13|PSME1|PSME2|PSME3|PSMD14|PSMB11|PSMA8|AZIN1|SEM1|OAZ3|PSME4|PSMF1|PSMD6|PSMA1|PSMA2|OAZ1|PSMA3|OAZ2|PSMA4|PSMA5|PSMA6|ODC1|PSMA7|PSMB1|PSMB2|PSMB3|PSMB4|PSMB5|PSMB6|PSMB7|NQO1|PSMB8|PSMB9|PSMB10|PSMC1|PSMC2|PSMC3|PSMC4|PSMC5|PSMC6|PSMD1|PSMD2|PSMD3|PSMD4|PSMD5|PSMD7|PSMD8|PSMD9
84	1	0|1|1	0	1	1	Cell Cycle Checkpoints	Ubiquitin Mediated Degradation of Phosphorylated Cdc25A	R-HSA-69601	52				1.49184e-05	0.00018235	2.03838	5.61546e-10	2.24467e-08	-2.403	PSMD10|PSMD11|PSMD12|PSMD13|PSME1|PSME2|CHEK2|RPS27A|PSME3|PSMD14|CHEK1|PSMB11|PSMA8|UBA52|UBB|UBC|SEM1|PSME4|CDC25A|PSMF1|PSMD6|PSMA1|PSMA2|PSMA3|PSMA4|PSMA5|PSMA6|PSMA7|PSMB1|PSMB2|PSMB3|PSMB4|PSMB5|PSMB6|PSMB7|PSMB8|PSMB9|PSMB10|PSMC1|PSMC2|PSMC3|PSMC4|PSMC5|PSMC6|PSMD1|PSMD2|PSMD3|PSMD4|PSMD5|PSMD7|PSMD8|PSMD9
85	1	0|1|1	0	1	1	Cell Cycle Checkpoints	Assembly of the pre-replicative complex	R-HSA-68867	143				0.000758569	0.00452388	1.62439	2.06862e-07	3.25477e-06	-1.98671	PSME3|PSMD14|ANAPC10|ANAPC1|MCM2|UBE2C|MCM3|MCM4|MCM5|MCM6|MCM7|KPNA1|GMNN|KPNB1|PSMA1|PSMA2|PSMA3|PSMA4|PSMA5|PSMA6|PSMA7|PSMB1|PSMB2|PSMB3|PSMB4|PSMB5|CDC23|PSMB6|PSMB7|PSMB8|CDC16|PSMB9|PSMB10|LOC102724334|PSMC1|H4C16|PSMC2|H2BC26|PSMC3|UBE2D1|PSMC4|PSMC5|H2BC1|PSMC6|PSMD1|ORC6|PSMD2|ORC3|H2AC8|PSMD3|H2AC7|ORC1|H2AX|ORC2|PSMD4|H2AZ1|ORC4|PSMD5|H2BC5|H3-3A|ORC5|PSMD7|CDT1|H2BC3|H3-3B|PSMD8|MCM8…
86	1	0|1|1	0	1	1	Cell Cycle Checkpoints	APC/C-mediated degradation of cell cycle proteins	R-HSA-174143	88				2.48841e-07	5.66209e-06	2.0963	1.08427e-08	2.46712e-07	-2.24267	PSMD10|PSMD11|PSMD12|PSMD13|PSME1|PSME2|PLK1|RPS27A|PTTG1|SKP1|PSME3|CUL1|PSMD14|BTRC|PSMB11|PSMA8|CDC26|UBA52|UBB|UBC|ANAPC10|SEM1|CDC20|AURKB|CDC27|PSME4|ANAPC1|FBXO5|SKP2|UBE2S|CCNA2|PSMF1|PSMD6|UBE2C|UBE2E1|ANAPC2|CDC14A|ANAPC4|CDK2|CDK1|NEK2|PSMA1|PSMA2|PSMA3|PSMA4|PSMA5|PSMA6|PSMA7|PSMB1|CCNA1|PSMB2|PSMB3|PSMB4|PSMB5|CDC23|PSMB6|AURKA|ANAPC16|PSMB7|ANAPC15|PSMB8|CDC16|MAD2L1|PSMB9|PSMB10|BU…
87	1	0|1|1	0	1	1	Cell Cycle Checkpoints	Regulation of Apoptosis	R-HSA-169911	53				4.90364e-05	0.000480297	1.97197	1.33098e-08	2.98261e-07	-2.28529	PSMD10|PSMD11|PSMD12|PSMD13|PSME1|PSME2|RPS27A|PSME3|PSMD14|OMA1|PSMB11|PSMA8|UBA52|UBB|UBC|ARHGAP10|SEM1|PSME4|PSMF1|PSMD6|OPA1|PAK2|PSMA1|PSMA2|PSMA3|PSMA4|PSMA5|PSMA6|PSMA7|PSMB1|PSMB2|PSMB3|PSMB4|PSMB5|PSMB6|PSMB7|PSMB8|PSMB9|PSMB10|PSMC1|PSMC2|PSMC3|PSMC4|PSMC5|PSMC6|PSMD1|PSMD2|PSMD3|PSMD4|PSMD5|PSMD7|PSMD8|PSMD9
88	1	0|1|1	0	1	1	Cell Cycle Checkpoints	GLI3 is processed to GLI3R by the proteasome	R-HSA-5610785	60				0.000202708	0.00144833	1.84486	1.12411e-06	1.52529e-05	-2.11588	PSMD10|PSMD11|PSMD12|PSMD13|PSME1|PSME2|RPS27A|SKP1|PSME3|CUL1|PSMD14|BTRC|PSMB11|PSMA8|UBA52|UBB|UBC|GLI3|SEM1|PSME4|SUFU|PSMF1|PSMD6|PRKACA|CSNK1A1|PRKACB|PRKACG|PSMA1|PSMA2|PSMA3|PSMA4|PSMA5|PSMA6|PSMA7|PSMB1|PSMB2|PSMB3|PSMB4|PSMB5|PSMB6|PSMB7|PSMB8|PSMB9|PSMB10|RBX1|PSMC1|PSMC2|GSK3B|PSMC3|PSMC4|PSMC5|PSMC6|PSMD1|PSMD2|PSMD3|PSMD4|PSMD5|PSMD7|PSMD8|PSMD9
89	1	0|1|1	0	1	1	Cell Cycle Checkpoints	Degradation of GLI2 by the proteasome	R-HSA-5610783	60				0.000428986	0.00274663	1.79323	7.59514e-08	1.30619e-06	-2.22209	PSMD10|PSMD11|PSMD12|PSMD13|PSME1|PSME2|RPS27A|SKP1|PSME3|CUL1|PSMD14|BTRC|PSMB11|PSMA8|UBA52|UBB|UBC|GLI2|SEM1|PSME4|SUFU|PSMF1|PSMD6|PRKACA|CSNK1A1|PRKACB|PRKACG|PSMA1|PSMA2|PSMA3|PSMA4|PSMA5|PSMA6|PSMA7|PSMB1|PSMB2|PSMB3|PSMB4|PSMB5|PSMB6|PSMB7|PSMB8|PSMB9|PSMB10|RBX1|PSMC1|PSMC2|GSK3B|PSMC3|PSMC4|PSMC5|PSMC6|PSMD1|PSMD2|PSMD3|PSMD4|PSMD5|PSMD7|PSMD8|PSMD9
90	1	0|1|1	0	1	1	Cell Cycle Checkpoints	APC/C:Cdc20 mediated degradation of Securin	R-HSA-174154	68				7.60869e-05	0.000661956	1.87866	2.54839e-09	7.24822e-08	-2.30836	PSMD10|PSMD11|PSMD12|PSMD13|PSME1|PSME2|RPS27A|PTTG1|PSME3|PSMD14|PSMB11|PSMA8|CDC26|UBA52|UBB|UBC|ANAPC10|SEM1|CDC20|CDC27|PSME4|ANAPC1|UBE2S|PSMF1|PSMD6|UBE2C|UBE2E1|ANAPC2|ANAPC4|PSMA1|PSMA2|PSMA3|PSMA4|PSMA5|PSMA6|PSMA7|PSMB1|PSMB2|PSMB3|PSMB4|PSMB5|CDC23|PSMB6|ANAPC16|PSMB7|ANAPC15|PSMB8|CDC16|PSMB9|PSMB10|PSMC1|PSMC2|ANAPC5|PSMC3|UBE2D1|ANAPC7|PSMC4|PSMC5|PSMC6|ANAPC11|PSMD1|PSMD2|PSMD3|PSM…
91	1	0|1|1	0	1	1	Cell Cycle Checkpoints	SCF(Skp2)-mediated degradation of p27/p21	R-HSA-187577	60				0.00339603	0.015696	1.6279	5.94329e-10	2.25388e-08	-2.36469	PSMD10|PSMD11|PSMD12|PSMD13|PSME1|PSME2|RPS27A|SKP1|CKS1B|PSME3|CUL1|PSMD14|UBA52|UBB|UBC|CCND1|SEM1|SKP2|CCNA2|PSMF1|PSMD6|CDK2|CDKN1A|CDKN1B|PTK6|PSMA1|PSMA2|PSMA3|PSMA4|PSMA5|PSMA6|PSMA7|PSMB1|CCNA1|PSMB2|CCNE1|PSMB3|CCNE2|CDK4|PSMB4|PSMB5|PSMB6|PSMB7|PSMB8|PSMB9|PSMB10|PSMC1|PSMC2|PSMC3|PSMC4|PSMC5|PSMC6|PSMD1|PSMD2|PSMD3|PSMD4|PSMD5|PSMD7|PSMD8|PSMD9
92	1	0|1|1	0	1	1	Cell Cycle Checkpoints	Activation of NF-kappaB in B cells	R-HSA-1169091	67				9.76948e-06	0.00013256	2.01242	6.03548e-06	7.31679e-05	-1.99746	MALT1|PSMD10|CHUK|PSMD11|PSMD12|FBXW11|PSMD13|IKBKB|PSME1|PSME2|NFKB1|NFKBIA|NFKBIB|NFKBIE|REL|RPS27A|RELA|SKP1|MAP3K7|CARD11|PSME3|CUL1|PSMD14|IKBKG|BCL10|BTRC|PSMB11|PSMA8|UBA52|UBB|UBC|SEM1|PSME4|PSMF1|PSMD6|PRKCB|PSMA1|PSMA2|PSMA3|PSMA4|PSMA5|PSMA6|PSMA7|PSMB1|PSMB2|PSMB3|PSMB4|PSMB5|PSMB6|PSMB7|PSMB8|PSMB9|PSMB10|PSMC1|PSMC2|PSMC3|PSMC4|PSMC5|PSMC6|PSMD1|PSMD2|PSMD3|PSMD4|PSMD5|PSMD7|PSMD8|P…
93	1	0|1|1	0	1	1	Cell Cycle Checkpoints	Degradation of GLI1 by the proteasome	R-HSA-5610780	60				0.000584553	0.00357254	1.77566	4.58218e-09	1.23219e-07	-2.31587	PSMD10|PSMD11|PSMD12|PSMD13|PSME1|PSME2|RPS27A|SKP1|ITCH|PSME3|CUL1|PSMD14|BTRC|PSMB11|PSMA8|UBA52|UBB|UBC|GLI1|SEM1|PSME4|SUFU|NUMB|PSMF1|PSMD6|PRKACA|PRKACB|PRKACG|PSMA1|PSMA2|PSMA3|PSMA4|PSMA5|PSMA6|PSMA7|PSMB1|PSMB2|PSMB3|PSMB4|PSMB5|PSMB6|PSMB7|PSMB8|PSMB9|PSMB10|RBX1|PSMC1|PSMC2|PSMC3|PSMC4|PSMC5|PSMC6|PSMD1|PSMD2|PSMD3|PSMD4|PSMD5|PSMD7|PSMD8|PSMD9
94	1	0|1|1	0	1	1	Cell Cycle Checkpoints	Negative regulation of NOTCH4 signaling	R-HSA-9604323	54				0.000271835	0.00185273	1.83129	7.63357e-10	2.75367e-08	-2.36565	PSMD10|PSMD11|PSMD12|PSMD13|PSME1|PSME2|TACC3|FBXW7|RPS27A|SKP1|PSME3|CUL1|PSMD14|UBA52|UBB|UBC|NOTCH4|YWHAZ|SEM1|AKT1|PSMF1|PSMD6|PSMA1|PSMA2|PSMA3|PSMA4|PSMA5|PSMA6|PSMA7|PSMB1|PSMB2|PSMB3|PSMB4|PSMB5|PSMB6|PSMB7|PSMB8|PSMB9|PSMB10|RBX1|PSMC1|PSMC2|PSMC3|PSMC4|PSMC5|PSMC6|PSMD1|PSMD2|PSMD3|PSMD4|PSMD5|PSMD7|PSMD8|PSMD9
95	1	0|1|1	0	1	1	Cell Cycle Checkpoints	Orc1 removal from chromatin	R-HSA-68949	71				1.85795e-06	3.15851e-05	2.04847	8.46666e-08	1.43933e-06	-2.20758	PSMD10|PSMD11|PSMD12|PSMD13|PSME1|PSME2|RPS27A|SKP1|PSME3|CUL1|PSMD14|PSMB11|PSMA8|UBA52|UBB|UBC|SEM1|PSME4|SKP2|CDC6|CCNA2|PSMF1|MCM2|PSMD6|MCM3|MCM4|MCM5|MCM6|MCM7|CDK2|PSMA1|PSMA2|PSMA3|PSMA4|PSMA5|PSMA6|PSMA7|PSMB1|CCNA1|PSMB2|PSMB3|PSMB4|PSMB5|PSMB6|PSMB7|PSMB8|PSMB9|PSMB10|RBX1|PSMC1|PSMC2|PSMC3|PSMC4|PSMC5|PSMC6|PSMD1|ORC6|PSMD2|ORC3|PSMD3|ORC1|ORC2|PSMD4|ORC4|PSMD5|ORC5|PSMD7|CDT1|PSMD8|M…
96	1	0|1|1	0	1	1	Cell Cycle Checkpoints	Cdc20:Phospho-APC/C mediated degradation of Cyclin A	R-HSA-174184	73				1.67748e-05	0.000201707	1.97447	3.59013e-10	1.65931e-08	-2.32855	PSMD10|PSMD11|PSMD12|PSMD13|PSME1|PSME2|RPS27A|PSME3|PSMD14|PSMB11|PSMA8|CDC26|UBA52|UBB|UBC|ANAPC10|SEM1|CDC20|CDC27|PSME4|ANAPC1|UBE2S|CCNA2|PSMF1|PSMD6|UBE2C|UBE2E1|ANAPC2|ANAPC4|CDK1|PSMA1|PSMA2|PSMA3|PSMA4|PSMA5|PSMA6|PSMA7|PSMB1|CCNA1|PSMB2|PSMB3|PSMB4|PSMB5|CDC23|PSMB6|ANAPC16|PSMB7|ANAPC15|PSMB8|CDC16|MAD2L1|PSMB9|PSMB10|BUB1B|PSMC1|BUB3|PSMC2|ANAPC5|PSMC3|UBE2D1|ANAPC7|PSMC4|PSMC5|PSMC6|…
97	1	0|1|1	0	1	1	Cell Cycle Checkpoints	UCH proteinases	R-HSA-5689603	102				0.00130679	0.0070027	1.62631	0.00251913	0.0180864	-1.57743	MCRS1|H2AC21|ADRM1|PSME3|PSMD14|MBD6|PSMB11|PSMA8|UCHL5|SENP8|INO80C|UCHL1|UCHL3|USP15|PSME4|OGT|TGFBR1|TGFBR2|ASXL1|ACTR5|BAP1|FOXK1|INO80B|RUVBL1|PSMA1|PSMA2|BARD1|PSMA3|PSMA4|PSMA5|PSMA6|PSMA7|SMAD7|PSMB1|PSMB2|PSMB3|PSMB4|HCFC1|PSMB5|INO80E|PSMB6|PSMB7|PSMB8|PSMB9|ACTR8|PSMB10|PSMC1|PSMC2|PSMC3|PSMC4|PSMC5|PSMC6|PSMD1|PSMD2|H2AC8|PSMD3|TFPT|H2AC7|PSMD4|PSMD5|PSMD7|PSMD8|PSMD9|ACTB|PSMD10|PSMD…
98	1	0|1|1	0	1	1	Cell Cycle Checkpoints	APC/C:Cdh1 mediated degradation of Cdc20 and other APC/C:Cdh1 targeted proteins in late mitosis/early G1	R-HSA-174178	74				1.39821e-05	0.00017525	1.98573	6.99524e-09	1.75355e-07	-2.26829	PSMD10|PSMD11|PSMD12|PSMD13|PSME1|PSME2|PLK1|RPS27A|PTTG1|PSME3|PSMD14|PSMB11|PSMA8|CDC26|UBA52|UBB|UBC|ANAPC10|SEM1|CDC20|AURKB|CDC27|PSME4|ANAPC1|SKP2|UBE2S|PSMF1|PSMD6|UBE2C|UBE2E1|ANAPC2|ANAPC4|PSMA1|PSMA2|PSMA3|PSMA4|PSMA5|PSMA6|PSMA7|PSMB1|PSMB2|PSMB3|PSMB4|PSMB5|CDC23|PSMB6|AURKA|ANAPC16|PSMB7|ANAPC15|PSMB8|CDC16|PSMB9|PSMB10|FZR1|PSMC1|PSMC2|ANAPC5|PSMC3|UBE2D1|ANAPC7|PSMC4|PSMC5|PSMC6|AN…
99	1	0|1|1	0	1	1	Cell Cycle Checkpoints	Hh mutants are degraded by ERAD	R-HSA-5362768	56				5.62417e-05	0.000529818	1.96006	8.24645e-11	5.08187e-09	-2.41617	PSMD10|PSMD11|PSMD12|PSMD13|SHH|PSME1|PSME2|RPS27A|DERL2|PSME3|PSMD14|PSMB11|PSMA8|UBA52|UBB|UBC|ERLEC1|SEM1|SYVN1|SEL1L|PSME4|PSMF1|PSMD6|PSMA1|PSMA2|VCP|PSMA3|PSMA4|PSMA5|PSMA6|PSMA7|PSMB1|PSMB2|PSMB3|PSMB4|PSMB5|PSMB6|PSMB7|PSMB8|PSMB9|PSMB10|PSMC1|PSMC2|PSMC3|PSMC4|OS9|PSMC5|PSMC6|PSMD1|PSMD2|PSMD3|PSMD4|PSMD5|PSMD7|PSMD8|PSMD9
100	1	0|1|0	0	1	0	Cell Cycle Checkpoints	FCERI mediated MAPK activation	R-HSA-2871796	32				0.0137753	0.0498132	1.58442				GRAP2|HRAS|MAPK9|MAPK10|SHC1|FCER1A|MS4A2|MAP2K7|LAT|KRAS|PAK2|VAV3|LCP2|LYN|SOS1|MAPK1|MAPK3|MAPK8|FCER1G|MAP3K1|SYK|PAK1|PLCG1|PLCG2|FOS|GRB2|NRAS|MAP2K4|RAC1|JUN|VAV1|VAV2
101	1	0|1|0	0	1	0	Cell Cycle Checkpoints	PTEN Regulation	R-HSA-6807070	140				0.0113891	0.0429705	1.38831				MOV10|HDAC7|MBD3|PML|PPARG|GATAD2A|AKT3|LAMTOR1|SALL4|PTEN|CBX8|GATAD2B|PSME3|MTA3|PSMD14|RPTOR|TNRC6C|RRAGD|RBBP4|RBBP7|PSMB11|REST|TRIM27|PSMA8|RHEB|RING1|RNF2|RRAGC|MLST8|BMI1|SNAI2|SNAI1|NR2E1|AKT1|USP7|AKT2|PHC3|PREX2|PSME4|TNKS2|RNF146|KDM1A|MAF1|CBX2|RCOR1|CBX4|LAMTOR3|TNKS|EED|HDAC3|USP13|MTA1|MTA2|XIAP|STUB1|MAPK1|MAPK3|PSMA1|PSMA2|PSMA3|PSMA4|PSMA5|PSMA6|PSMA7|PSMB1|PSMB2|PSMB3|PSMB4|PS…
102	1	0|1|0	0	1	0	Cell Cycle Checkpoints	MAPK6/MAPK4 signaling	R-HSA-5687128	89				8.01095e-05	0.000684867	1.81872				MOV10|PSMD10|PSMD11|PSMD12|PSMD13|PSME1|PSME2|NCOA3|RPS27A|PSME3|PSMD14|TNRC6C|ETV4|PSMB11|PSMA8|XPO1|UBA52|UBB|UBC|CDC42|SEM1|SEPTIN7|PSME4|PSMF1|PSMD6|MAPKAPK5|CCND3|CDC14B|CDC14A|KALRN|CDK1|PRKACA|RAG1|RAG2|PRKACB|MYC|PRKACG|PAK2|CDC42EP2|CDC42EP5|AGO3|CDC42EP3|AGO4|IGF2BP1|PSMA1|PSMA2|FOXO1|FOXO3|PSMA3|TNRC6B|PSMA4|PSMA5|PSMA6|PSMA7|PSMB1|PAK1|PSMB2|PAK3|PSMB3|PSMB4|PSMB5|PSMB6|PSMB7|AGO1|PSM…
103	1	0|0|1	0	0	1	Cell Cycle Checkpoints	Signaling by Hedgehog	R-HSA-5358351	149							0.00812251	0.0484403	-1.37714	GAS1|GAS8|SHH|DERL2|PSME3|IFT52|PSMD14|SMO|PSMB11|PSMA8|INTU|SMURF1|IFT140|ERLEC1|GLI1|GLI2|GLI3|SEL1L|PSME4|SUFU|NUMB|SMURF2|EVC2|GPC5|TULP3|PRKACA|CSNK1A1|PRKACB|MKS1|PRKACG|BOC|PRKAR1A|PRKAR1B|NOTUM|PRKAR2A|IFT57|PRKAR2B|GNAS|CDC73|PSMA1|PSMA2|VCP|CUL3|PSMA3|PSMA4|PSMA5|PSMA6|PSMA7|DYNC2H1|PSMB1|PSMB2|HHAT|PSMB3|TTC21B|PSMB4|IFT122|PSMB5|PSMB6|PSMB7|ADCY10|PSMB8|PSMB9|PSMB10|RBX1|PSMC1|PSMC2|P…
104	1	0|0|1	0	0	1	Cell Cycle Checkpoints	PCP/CE pathway	R-HSA-4086400	92							4.56017e-07	6.54806e-06	-2.03056	PSMD10|PSMD11|PSMD12|PSMD13|PSME1|PSME2|FZD1|VANGL2|RPS27A|FZD4|FZD6|CLTA|FZD7|CLTB|FZD8|CLTC|PSME3|PSMD14|PSMB11|PSMA8|SMURF1|PFN1|UBA52|UBB|UBC|SEM1|PSME4|DAAM1|SMURF2|RAC3|PSMF1|PARD6A|PSMD6|WNT4|SCRIB|PRICKLE1|AP2M1|AP2S1|AP2A1|AP2A2|RHOA|AP2B1|PRKCA|PRKCB|WNT5A|PRKCG|WNT11|ARRB2|RYK|FZD2|PSMA1|PSMA2|FZD5|PSMA3|PSMA4|PSMA5|PSMA6|PSMA7|PSMB1|PSMB2|FZD3|PSMB3|PSMB4|PSMB5|PSMB6|ROR1|PSMB7|WNT1|R…
105	1	0|0|1	0	0	1	Cell Cycle Checkpoints	RUNX1 regulates transcription of genes involved in differentiation of HSCs	R-HSA-8939236	130							1.65033e-05	0.000192594	-1.91554	PSME3|PSMD14|PSMB11|PSMA8|PSME4|RUNX1|CDK7|CBFB|LDB1|MNAT1|ABL1|GATA1|GATA2|GATA3|PSMA1|PSMA2|CCNH|PSMA3|PSMA4|PSMA5|PSMA6|PSMA7|PSMB1|PSMB2|PSMB3|PSMB4|PSMB5|PSMB6|PSMB7|PSMB8|PSMB9|PSMB10|LOC102724334|PSMC1|H4C16|PSMC2|H2BC26|PSMC3|PSMC4|PSMC5|H2BC1|PSMC6|PSMD1|PSMD2|H2AC8|PSMD3|YAP1|H2AC7|H2AX|PSMD4|H2AZ1|PSMD5|H2BC5|H3-3A|PSMD7|H2BC3|H3-3B|PSMD8|H2AB1|PSMD9|PSMD10|PSMD11|PSMD12|PSMD13|H4C15|H…
106	1	0|0|1	0	0	1	Cell Cycle Checkpoints	Detoxification of Reactive Oxygen Species	R-HSA-3299685	37							0.00318167	0.0218869	-1.73903	GSR|TXN|TXNRD1|PRDX2|GSTP1|ATOX1|SOD3|TXN2|CYCS|SOD1|NOX5|GPX6|ATP7A|GPX3|CYBA|GPX5|CYBB|GPX7|CAT|ERO1A|PRDX5|NUDT2|NCF2|NCF4|CCS|AQP8|NOX4|TXNRD2|PRDX1|P4HB|GPX8|PRDX3|SOD2|PRDX6|NCF1|GPX1|GPX2
107	1	0|0|1	0	0	1	Cell Cycle Checkpoints	Hedgehog 'off' state	R-HSA-5610787	113							0.00612914	0.0390733	-1.45731	PSME3|IFT52|PSMD14|SMO|PSMB11|PSMA8|INTU|IFT140|GLI1|GLI2|GLI3|PSME4|SUFU|NUMB|TULP3|PRKACA|CSNK1A1|PRKACB|MKS1|PRKACG|PRKAR1A|PRKAR1B|PRKAR2A|IFT57|PRKAR2B|GNAS|PSMA1|PSMA2|PSMA3|PSMA4|PSMA5|PSMA6|PSMA7|DYNC2H1|PSMB1|PSMB2|PSMB3|TTC21B|PSMB4|IFT122|PSMB5|PSMB6|PSMB7|ADCY10|PSMB8|PSMB9|PSMB10|RBX1|PSMC1|PSMC2|PSMC3|PSMC4|FUZ|PSMC5|PSMC6|PSMD1|PSMD2|PSMD3|PSMD4|PSMD5|PSMD7|IFT88|PSMD8|PSMD9|PSMD10…
108	1	0|0|1	0	0	1	Cell Cycle Checkpoints	Hedgehog 'on' state	R-HSA-5632684	85							0.000410105	0.0037909	-1.72551	PSMD10|PSMD11|GAS1|PSMD12|GAS8|PSMD13|SHH|PSME1|PSME2|SPOPL|RPS27A|ITCH|PTCH1|PSME3|PSMD14|SMO|EVC|PSMB11|PSMA8|IHH|SMURF1|SPOP|UBA52|UBB|UBC|KIF7|GLI1|GLI2|GLI3|SEM1|EFCAB7|DZIP1|PSME4|SUFU|NUMB|SMURF2|EVC2|PSMF1|PSMD6|IQCE|GPR161|CSNK1A1|BOC|GRK2|ARRB1|ARRB2|CDC73|PSMA1|PSMA2|CUL3|PSMA3|PSMA4|PSMA5|KIF3A|PSMA6|PSMA7|PSMB1|PSMB2|PSMB3|PSMB4|PSMB5|DHH|PSMB6|PSMB7|CDON|PSMB8|PSMB9|PSMB10|RBX1|PSMC…
109	1	0|0|1	0	0	1	Cell Cycle Checkpoints	APC-Cdc20 mediated degradation of Nek2A	R-HSA-179409	26							0.00462234	0.0306567	-1.72626	ANAPC2|ANAPC4|NEK2|RPS27A|CDC26|UBA52|UBB|UBC|ANAPC10|CDC20|CDC27|CDC23|ANAPC16|ANAPC15|CDC16|MAD2L1|ANAPC1|BUB1B|BUB3|ANAPC5|UBE2D1|ANAPC7|ANAPC11|UBE2S|UBE2C|UBE2E1
110	2	1|1|0	1	1	0	Antiviral mechanism by IFN-stimulated genes	Antiviral mechanism by IFN-stimulated genes	R-HSA-1169410	80	9.54057e-10	4.55177e-08	2.30576	3.71547e-10	1.61623e-08	2.34566				JAK1|STAT1|RPS27A|NUP50|NUP42|USP18|NUP35|EIF4A1|EIF4A2|EIF4E|UBA52|EIF4G1|UBB|EIF4G2|UBC|NUP205|FLNB|NUP210|NUP160|NUP188|RIGI|NUP62|ARIH1|EIF4E3|IFIT1|NUP43|IRF3|PLCG1|KPNA3|KPNA4|KPNA5|KPNA7|MX1|MX2|NEDD4|NUP88|NUP98|FLNA|HERC5|PIN1|NUP54|PPM1B|NDC1|NUP133|EIF2AK2|NUP107|RANBP2|SEC13|TPR|UBE2E1|UBE2N|NUP37|NUP85|NUP214|AAAS|SEH1L|RAE1|EIF4G3|KPNA1|EIF4E2|KPNB1|NUP155|NUP93|EIF4A3|NUP58|POM121|…
111	2	1|1|0	1	1	0	Antiviral mechanism by IFN-stimulated genes	tRNA processing	R-HSA-72306	107	5.2698e-07	1.62376e-05	2.00192	3.96948e-10	1.67739e-08	2.22859				WDR4|ADAT3|TRMT61A|TYW3|TYW5|ADAT2|TRMT44|TRDMT1|NSUN6|ADAT1|FTSJ1|CTU2|METTL1|TPRKB|TRMT6|TRMT13|PUS7|TRIT1|NSUN2|CDKAL1|EPRS1|DUS2|THG1L|TRMT12|TYW1|TRMT1|OSGEP|TRMT5|TRMT9B|TRMT11|THADA|QTRT2|TRMT112|PUS1|URM1|HSD17B10|QTRT1|LAGE3|PUS3|CTU1|ALKBH8|TRMT10A|LCMT2|POP7|RPP30|RPP38|POP4|RPP40|POP1|CLP1|RPP14|XPOT|TSEN15|CSTF2|DDX1|FAM98B|TSEN54|ZBTB8OS|TRNT1|POP5|RTCB|RTRAF|RPP25|TSEN34|C2ORF49|RP…
112	2	1|1|0	1	1	0	Antiviral mechanism by IFN-stimulated genes	SARS-CoV-2 activates/modulates innate and adaptive immune responses	R-HSA-9705671	126	4.17319e-09	1.66815e-07	2.16122	9.99691e-09	3.36033e-07	2.15671				JAK1|PTPN11|STAT1|TBK1|TYK2|STING1|MBL2|TRAF6|IFNAR1|SEC24B|IFNAR2|SEC23A|SFTPD|SEC24A|PIK3R4|PIK3C3|TLR7|TLR8|HSP90AB1|IL17A|IRAK2|IRF7|PEDS1-UBE2V1|HSP90AA1|MASP1|TRIM25|CREBBP|MAVS|ISG15|BECN1|TRIM4|PTPN6|IFIH1|TAB2|CHUK|IKBKB|ATG14|RPS27A|MAP3K7|IFNA1|IFNA2|CNBP|IKBKG|IFNA4|IFNA5|NUP50|IFNA6|NUP42|IFNA7|HLA-A|IFNA8|NUP35|HLA-B|IFNA10|HLA-C|IFNA13|SEC24C|HLA-E|IFNA14|HLA-F|IFNA16|UBA52|G3BP1|H…
113	2	1|1|0	1	1	0	Antiviral mechanism by IFN-stimulated genes	Transport of Mature Transcript to Cytoplasm	R-HSA-72202	84	3.86485e-06	9.68832e-05	1.97334	1.98429e-08	6.37991e-07	2.20456				CPSF2|RNPS1|WDR33|FIP1L1|SYMPK|DDX39A|SRRM1|LOC102724594|SLU7|U2AF2|U2AF1L4|CHTOP|GLE1|NXT1|LUZP4|CDC40|NXF2|THOC2|SRSF1|MAGOHB|SRSF2|SRSF3|SRSF4|SRSF5|NUP50|SRSF6|NUP42|SRSF7|NXF2B|NUP35|U2AF1|DDX39B|THOC6|EIF4E|THOC7|FYTTD1|POLDIP3|NUP205|THOC3|SARNP|NUP210|THOC5|NUP160|SRSF9|NUP188|SRSF11|DHX38|NUP62|ZC3H11A|THOC1|NUP43|UPF3B|NUP88|NUP98|NUP54|MAGOH|NDC1|NUP133|NUP107|NCBP2|RANBP2|SEC13|NCBP1|…
114	2	1|1|0	1	1	0	Antiviral mechanism by IFN-stimulated genes	ISG15 antiviral mechanism	R-HSA-1169408	72	4.49586e-08	1.58319e-06	2.16898	4.49962e-08	1.20999e-06	2.22379				JAK1|STAT1|RPS27A|NUP50|NUP42|USP18|NUP35|EIF4A1|EIF4A2|EIF4E|UBA52|EIF4G1|UBB|EIF4G2|UBC|NUP205|FLNB|NUP210|NUP160|NUP188|RIGI|NUP62|ARIH1|EIF4E3|IFIT1|NUP43|IRF3|PLCG1|KPNA3|KPNA4|KPNA5|KPNA7|MX1|MX2|NEDD4|NUP88|NUP98|HERC5|PIN1|NUP54|PPM1B|NDC1|NUP133|EIF2AK2|NUP107|RANBP2|SEC13|TPR|UBE2E1|UBE2N|NUP37|NUP85|NUP214|AAAS|SEH1L|RAE1|EIF4G3|KPNA1|EIF4E2|KPNB1|NUP155|NUP93|EIF4A3|NUP58|POM121|NUP15…
115	2	1|1|0	1	1	0	Antiviral mechanism by IFN-stimulated genes	tRNA processing in the nucleus	R-HSA-6784531	57	0.000225345	0.00248721	1.83366	2.65372e-07	5.94675e-06	2.18669				NUP50|NUP42|NUP35|NUP205|NUP210|NUP160|NUP188|NUP62|NUP43|ELAC2|NUP88|NUP98|POP7|NUP54|RPP30|RPP38|NDC1|POP4|NUP133|RPP40|POP1|NUP107|CLP1|RANBP2|RPP14|SEC13|XPOT|TPR|TSEN15|CSTF2|DDX1|NUP37|FAM98B|NUP85|TSEN54|NUP214|ZBTB8OS|AAAS|TRNT1|SEH1L|POP5|RAE1|RTCB|RTRAF|RPP25|NUP155|TSEN34|NUP93|C2ORF49|RPP21|NUP58|TSEN2|POM121|NUP153|RAN|CPSF4|CPSF1
116	2	1|1|0	1	1	0	Antiviral mechanism by IFN-stimulated genes	Transport of Mature mRNA derived from an Intron-Containing Transcript	R-HSA-159236	75	3.85006e-05	0.00062947	1.87989	4.91895e-07	1.01043e-05	2.13895				RNPS1|DDX39A|SRRM1|LOC102724594|SLU7|U2AF2|U2AF1L4|CHTOP|GLE1|NXT1|LUZP4|CDC40|NXF2|THOC2|SRSF1|MAGOHB|SRSF2|SRSF3|SRSF4|SRSF5|NUP50|SRSF6|NUP42|SRSF7|NXF2B|NUP35|U2AF1|DDX39B|THOC6|THOC7|FYTTD1|POLDIP3|NUP205|THOC3|SARNP|NUP210|THOC5|NUP160|SRSF9|NUP188|SRSF11|DHX38|NUP62|ZC3H11A|THOC1|NUP43|UPF3B|NUP88|NUP98|NUP54|MAGOH|NDC1|NUP133|NUP107|NCBP2|RANBP2|SEC13|NCBP1|TPR|NUP37|NUP85|NUP214|AAAS|SEH…
117	2	1|1|0	1	1	0	Antiviral mechanism by IFN-stimulated genes	NS1 Mediated Effects on Host Pathways	R-HSA-168276	40	9.34876e-06	0.000200389	2.05085	1.06542e-06	1.89851e-05	2.206				NUP37|NUP85|NUP214|AAAS|SEH1L|RAE1|KPNA1|KPNB1|NUP155|NUP93|NUP58|POM121|NUP153|KPNA2|NUP50|NUP42|NUP35|NUP205|NUP210|NUP160|NUP188|NUP62|ISG15|NUP43|KPNA3|KPNA4|KPNA5|PABPN1|KPNA7|NUP88|NUP98|NUP54|NDC1|NUP133|EIF2AK2|NUP107|RANBP2|CPSF4|SEC13|TPR
118	2	1|1|0	1	1	0	Antiviral mechanism by IFN-stimulated genes	Transport of Mature mRNAs Derived from Intronless Transcripts	R-HSA-159234	42	1.2026e-06	3.42663e-05	2.16943	2.07268e-06	3.48352e-05	2.1602				CPSF2|WDR33|NUP37|NUP85|FIP1L1|NUP214|SYMPK|AAAS|SEH1L|RAE1|NUP155|NUP93|NUP58|POM121|NUP153|NUP50|NUP42|NUP35|EIF4E|NUP205|NUP210|NUP160|NUP188|NUP62|NUP43|NUP88|NUP98|NUP54|NDC1|NUP133|ALYREF|NXF1|NUP107|NCBP2|RANBP2|SLBP|CPSF4|SEC13|CPSF1|NCBP1|TPR|CPSF3
119	2	1|1|0	1	1	0	Antiviral mechanism by IFN-stimulated genes	Interactions of Rev with host cellular proteins	R-HSA-177243	36	2.87533e-06	7.46071e-05	2.13728	2.25005e-06	3.73912e-05	2.15807				NUP37|NUP85|NUP214|AAAS|SEH1L|RAE1|KPNB1|NPM1|RANBP1|NUP155|NUP93|NUP58|POM121|NUP153|NUP50|RANGAP1|NUP42|NUP35|XPO1|NUP205|NUP210|NUP160|NUP188|NUP62|NUP43|RCC1|NUP88|NUP98|RAN|NUP54|NDC1|NUP133|NUP107|RANBP2|SEC13|TPR
120	2	1|1|0	1	1	0	Antiviral mechanism by IFN-stimulated genes	Transport of Mature mRNA Derived from an Intronless Transcript	R-HSA-159231	41	1.08193e-06	3.20035e-05	2.17226	2.58128e-06	4.04401e-05	2.15715				CPSF2|WDR33|NUP37|NUP85|FIP1L1|NUP214|SYMPK|AAAS|SEH1L|RAE1|NUP155|NUP93|NUP58|POM121|NUP153|NUP50|NUP42|NUP35|EIF4E|NUP205|NUP210|NUP160|NUP188|NUP62|NUP43|NUP88|NUP98|NUP54|NDC1|NUP133|ALYREF|NXF1|NUP107|NCBP2|RANBP2|CPSF4|SEC13|CPSF1|NCBP1|TPR|CPSF3
121	2	1|1|0	1	1	0	Antiviral mechanism by IFN-stimulated genes	Nuclear import of Rev protein	R-HSA-180746	33	2.64852e-05	0.000483599	2.08549	3.4461e-06	5.14826e-05	2.14334				NUP37|NUP85|NUP214|AAAS|SEH1L|RAE1|KPNB1|NPM1|NUP155|NUP93|NUP58|POM121|NUP153|NUP50|NUP42|NUP35|NUP205|NUP210|NUP160|NUP188|NUP62|NUP43|RCC1|NUP88|NUP98|RAN|NUP54|NDC1|NUP133|NUP107|RANBP2|SEC13|TPR
122	2	1|1|0	1	1	0	Antiviral mechanism by IFN-stimulated genes	Transport of the SLBP Dependant Mature mRNA	R-HSA-159230	35	6.41014e-06	0.000148134	2.10977	1.11288e-05	0.000144382	2.11214				NUP37|NUP85|NUP214|AAAS|SEH1L|RAE1|NUP155|NUP93|NUP58|POM121|NUP153|NUP50|NUP42|NUP35|EIF4E|NUP205|NUP210|NUP160|NUP188|NUP62|NUP43|NUP88|NUP98|NUP54|NDC1|NUP133|ALYREF|NXF1|NUP107|NCBP2|RANBP2|SLBP|SEC13|NCBP1|TPR
123	2	1|1|0	1	1	0	Antiviral mechanism by IFN-stimulated genes	Metabolism of non-coding RNA	R-HSA-194441	53	0.000745264	0.00660027	1.7683	1.30109e-05	0.000164471	2.0441				SNUPN|PRMT5|CLNS1A|PHAX|SMN1|SMN2|WDR77|SNRPD1|SNRPD2|NUP50|NUP42|NUP35|GEMIN7|GEMIN6|NUP205|NUP210|NUP160|NUP188|NUP62|NUP43|NUP88|NUP98|GEMIN4|NUP54|NDC1|NUP133|DDX20|NUP107|GEMIN2|NCBP2|RANBP2|SEC13|NCBP1|TPR|SNRPB|SNRPD3|SNRPE|NUP37|SNRPF|NUP85|SNRPG|NUP214|AAAS|SEH1L|RAE1|NUP155|NUP93|NUP58|POM121|NUP153|GEMIN8|TGS1|GEMIN5
124	2	1|1|0	1	1	0	Antiviral mechanism by IFN-stimulated genes	snRNP Assembly	R-HSA-191859	53	0.000745264	0.00660027	1.7683	1.30109e-05	0.000164471	2.0441				SNUPN|PRMT5|CLNS1A|PHAX|SMN1|SMN2|WDR77|SNRPD1|SNRPD2|NUP50|NUP42|NUP35|GEMIN7|GEMIN6|NUP205|NUP210|NUP160|NUP188|NUP62|NUP43|NUP88|NUP98|GEMIN4|NUP54|NDC1|NUP133|DDX20|NUP107|GEMIN2|NCBP2|RANBP2|SEC13|NCBP1|TPR|SNRPB|SNRPD3|SNRPE|NUP37|SNRPF|NUP85|SNRPG|NUP214|AAAS|SEH1L|RAE1|NUP155|NUP93|NUP58|POM121|NUP153|GEMIN8|TGS1|GEMIN5
125	2	1|1|0	1	1	0	Antiviral mechanism by IFN-stimulated genes	Transport of the SLBP independent Mature mRNA	R-HSA-159227	34	7.96067e-06	0.000178391	2.11223	2.04335e-05	0.000234272	2.10726				NUP37|NUP85|NUP214|AAAS|SEH1L|RAE1|NUP155|NUP93|NUP58|POM121|NUP153|NUP50|NUP42|NUP35|EIF4E|NUP205|NUP210|NUP160|NUP188|NUP62|NUP43|NUP88|NUP98|NUP54|NDC1|NUP133|ALYREF|NXF1|NUP107|NCBP2|RANBP2|SEC13|NCBP1|TPR
126	2	1|1|0	1	1	0	Antiviral mechanism by IFN-stimulated genes	Postmitotic nuclear pore complex (NPC) reformation	R-HSA-9615933	27	8.77032e-05	0.00125935	1.99906	3.1579e-05	0.000345635	2.07806				NUP37|AHCTF1|NUP85|SEH1L|KPNB1|NUP155|NUP93|NUP58|POM121|SUMO1|RANGAP1|NUP35|UBE2I|NUP205|NUP160|NUP188|NUP62|NUP43|RCC1|NUP98|RAN|NUP54|NDC1|NUP133|TNPO1|NUP107|SEC13
127	2	1|1|0	1	1	0	Antiviral mechanism by IFN-stimulated genes	NEP/NS2 Interacts with the Cellular Export Machinery	R-HSA-168333	31	3.87301e-05	0.00062947	2.03487	3.17825e-05	0.000345635	2.06984				NUP37|NUP85|NUP214|AAAS|SEH1L|RAE1|NUP155|NUP93|NUP58|POM121|NUP153|NUP50|NUP42|NUP35|XPO1|NUP205|NUP210|NUP160|NUP188|NUP62|NUP43|NUP88|NUP98|RAN|NUP54|NDC1|NUP133|NUP107|RANBP2|SEC13|TPR
128	2	1|1|0	1	1	0	Antiviral mechanism by IFN-stimulated genes	Nuclear Envelope Breakdown	R-HSA-2980766	52	3.65525e-05	0.000609741	1.973	3.50707e-05	0.000375867	1.9814				LPIN2|NEK6|PLK1|NEK9|EMD|NEK7|NUP50|NUP42|NUP35|LEMD2|NUP205|NUP210|NUP160|NUP188|NUP62|NUP43|CTDNEP1|CNEP1R1|NUP88|NUP98|NUP54|NDC1|NUP133|TMPO|NUP107|RANBP2|SEC13|LPIN3|TPR|NUP37|NUP85|NUP214|AAAS|CDK1|SEH1L|RAE1|NUP155|LMNA|NUP93|LMNB1|NUP58|POM121|NUP153|VRK2|LPIN1|LEMD3|PRKCA|PRKCB|BANF1|CCNB2|VRK1|CCNB1
129	2	1|1|0	1	1	0	Antiviral mechanism by IFN-stimulated genes	Rev-mediated nuclear export of HIV RNA	R-HSA-165054	34	2.05308e-05	0.000394352	2.06807	3.72485e-05	0.000395197	2.0807				NUP37|NUP85|NUP214|AAAS|SEH1L|RAE1|RANBP1|NUP155|NUP93|NUP58|POM121|NUP153|NUP50|RANGAP1|NUP42|NUP35|XPO1|NUP205|NUP210|NUP160|NUP188|NUP62|NUP43|RCC1|NUP88|NUP98|RAN|NUP54|NDC1|NUP133|NUP107|RANBP2|SEC13|TPR
130	2	1|1|0	1	1	0	Antiviral mechanism by IFN-stimulated genes	Transport of Ribonucleoproteins into the Host Nucleus	R-HSA-168271	31	3.66916e-05	0.000609741	2.0415	3.8593e-05	0.000402988	2.05479				NUP37|NUP85|NUP214|AAAS|SEH1L|RAE1|KPNA1|KPNB1|NUP155|NUP93|NUP58|POM121|NUP153|NUP50|NUP42|NUP35|NUP205|NUP210|NUP160|NUP188|NUP62|NUP43|NUP88|NUP98|NUP54|NDC1|NUP133|NUP107|RANBP2|SEC13|TPR
131	2	1|1|0	1	1	0	Antiviral mechanism by IFN-stimulated genes	Nuclear Pore Complex (NPC) Disassembly	R-HSA-3301854	35	2.44422e-05	0.000463462	2.05889	5.02371e-05	0.000488126	2.03433				NUP37|NUP85|NEK6|NUP214|AAAS|CDK1|SEH1L|RAE1|NUP155|NUP93|NEK9|NUP58|POM121|NUP153|NEK7|NUP50|NUP42|NUP35|NUP205|NUP210|NUP160|NUP188|NUP62|NUP43|CCNB2|NUP88|NUP98|NUP54|NDC1|NUP133|NUP107|RANBP2|SEC13|TPR|CCNB1
132	2	1|1|0	1	1	0	Antiviral mechanism by IFN-stimulated genes	Nuclear Envelope (NE) Reassembly	R-HSA-2995410	75	0.00135995	0.0105307	1.67284	5.96216e-05	0.000548253	1.86153				AHCTF1|EMD|LBR|IST1|RANGAP1|TUBA8|NUP35|CC2D1B|UBE2I|LEMD2|NUP205|SIRT2|TUBB8|NUP160|TUBB2B|NUP188|NUP62|NUP43|RNF103-CHMP3|RCC1|CHMP4B|NUP98|NUP54|ANKLE2|CHMP2B|NDC1|VPS4A|PPP2CA|NUP133|TMPO|TUBA4A|CHMP2A|TNPO1|TUBA3C|CHMP4A|PPP2R1A|NUP107|TUBB2A|SEC13|NUP37|NUP85|CDK1|SEH1L|CHMP3|TUBA1A|KPNB1|NUP155|LMNA|NUP93|TUBA1B|LMNB1|TUBB3|TUBAL3|NUP58|TUBB4A|POM121|TUBB4B|SUMO1|VRK2|LEMD3|TUBB1|PPP2R2A|C…
133	2	1|1|0	1	1	0	Antiviral mechanism by IFN-stimulated genes	SUMOylation of DNA replication proteins	R-HSA-4615885	45	0.000567435	0.00524523	1.8138	6.94707e-05	0.000620019	1.97671				NUP37|NUP85|NUP214|AAAS|INCENP|SEH1L|PCNA|RAE1|NUP155|NUP93|PIAS3|NUP58|POM121|NUP153|CDCA8|SUMO1|NUP50|RANGAP1|NUP42|SUMO2|NUP35|UBE2I|SUMO3|NUP205|BIRC5|NUP210|TOP1|NUP160|TOP2B|NUP188|NUP62|PIAS4|AURKB|NUP43|AURKA|NUP88|NUP98|NUP54|TOP2A|NDC1|NUP133|NUP107|RANBP2|SEC13|TPR
134	2	1|1|0	1	1	0	Antiviral mechanism by IFN-stimulated genes	SUMOylation	R-HSA-2990846	188	1.22793e-06	3.42663e-05	1.82443	7.10373e-05	0.000629127	1.65662				CETN2|NR5A2|ZNF350|NR5A1|HDAC7|INCENP|BLM|STAG1|PML|PPARG|STAG2|HNRNPK|PPARA|CDCA8|CBX8|CDKN2A|RNF168|RANGAP1|TFAP2A|RAD21|TFAP2B|TRIM27|TFAP2C|BRCA1|RING1|THRA|RNF2|THRB|UBE2I|NR2C1|SMC1A|SMC3|BIRC5|BMI1|PIAS4|AURKB|PHC3|NCOA1|CBX2|CBX4|RARA|HDAC4|DAXX|CBX5|MTA1|SIN3A|PCNA|WRN|PIAS2|RPA1|NR3C1|CTBP1|SUMO2|XRCC4|SENP1|SATB2|NCOR2|CREBBP|EP300|AURKA|DDX5|TP53BP1|HNRNPC|H4C16|NFKB2|HERC2|NCOA2|VHL|…
135	2	1|1|0	1	1	0	Antiviral mechanism by IFN-stimulated genes	SUMO E3 ligases SUMOylate target proteins	R-HSA-3108232	182	2.57213e-06	6.90407e-05	1.81596	7.3353e-05	0.000645768	1.67007				CETN2|NR5A2|ZNF350|NR5A1|HDAC7|INCENP|BLM|STAG1|PML|PPARG|STAG2|HNRNPK|PPARA|CDCA8|CBX8|CDKN2A|RNF168|RANGAP1|TFAP2A|RAD21|TFAP2B|TRIM27|TFAP2C|BRCA1|RING1|THRA|RNF2|THRB|UBE2I|NR2C1|SMC1A|SMC3|BIRC5|BMI1|PIAS4|AURKB|PHC3|NCOA1|CBX2|CBX4|RARA|HDAC4|DAXX|CBX5|MTA1|SIN3A|PCNA|WRN|PIAS2|RPA1|NR3C1|CTBP1|SUMO2|XRCC4|SATB2|NCOR2|CREBBP|EP300|AURKA|DDX5|TP53BP1|HNRNPC|H4C16|NFKB2|HERC2|NCOA2|VHL|ESR1|P…
136	2	1|1|0	1	1	0	Antiviral mechanism by IFN-stimulated genes	SUMOylation of ubiquitinylation proteins	R-HSA-3232142	38	0.00048609	0.00455017	1.84873	8.7119e-05	0.00072796	1.96296				NUP37|NUP85|NUP214|AAAS|SEH1L|RAE1|PML|PIAS2|NUP155|NUP93|NUP58|MDM2|POM121|NUP153|SUMO1|NUP50|NUP42|NUP35|TRIM27|UBE2I|NUP205|NUP210|NUP160|NUP188|NUP62|PIAS4|PIAS1|NUP43|NUP88|NUP98|NUP54|VHL|NDC1|NUP133|NUP107|RANBP2|SEC13|TPR
137	2	1|1|0	1	1	0	Antiviral mechanism by IFN-stimulated genes	Vpr-mediated nuclear import of PICs	R-HSA-180910	33	0.000209844	0.00235687	1.92785	9.10179e-05	0.000752042	2.002				NUP37|NUP85|NUP214|AAAS|SEH1L|RAE1|KPNA1|NUP155|NUP93|NUP58|POM121|NUP153|NUP50|NUP42|NUP35|NUP205|BANF1|NUP210|NUP160|NUP188|NUP62|NUP43|PSIP1|NUP88|NUP98|NUP54|NDC1|NUP133|NUP107|RANBP2|SEC13|TPR|HMGA1
138	2	1|1|0	1	1	0	Antiviral mechanism by IFN-stimulated genes	Mitotic Prophase	R-HSA-68875	142	0.000210349	0.00235687	1.71337	9.1896e-05	0.000755079	1.7636				ARPP19|NEK6|PLK1|NEK7|ENSA|LEMD2|PHF8|NCAPD3|CTDNEP1|CNEP1R1|NCAPH2|PPP2CA|TMPO|PPP2CB|PPP2R1A|KMT5A|PPP2R1B|LPIN3|CDK1|NUMA1|LMNA|LMNB1|VRK2|LPIN1|NCAPG2|PRKCA|PRKCB|MAPK1|MAPK3|PPP2R2D|BANF1|GORASP2|GOLGA2|SET|RAB1A|RAB2A|GORASP1|RAB1B|BLZF1|USO1|VRK1|LOC102724334|H4C16|H2BC26|MCPH1|H2BC1|RB1|H2AC8|H2AC7|H2AX|H2AZ1|H2BC5|H3-3A|H2BC3|H3-3B|H2AB1|CCNB1|LPIN2|H4C15|H2AJ|MASTL|H2AC19|NEK9|H3-4|EMD|…
139	2	1|1|0	1	1	0	Antiviral mechanism by IFN-stimulated genes	SUMOylation of DNA damage response and repair proteins	R-HSA-3108214	77	0.000236996	0.00257733	1.76842	0.000117937	0.000932775	1.80604				CETN2|HDAC7|TDG|BLM|STAG1|PML|STAG2|CBX8|MDC1|CDKN2A|NUP50|RNF168|NUP42|RAD21|NUP35|BRCA1|RING1|RNF2|UBE2I|SMC1A|NUP205|SMC3|BMI1|NUP210|NUP160|NUP188|NUP62|PIAS4|NUP43|PHC3|PARP1|NUP88|NUP98|CBX2|CBX4|NUP54|NDC1|NUP133|NUP107|SP100|RANBP2|SEC13|TPR|NUP37|NUP85|NUP214|AAAS|SEH1L|RAE1|COMMD3-BMI1|WRN|PIAS2|NUP155|NUP93|NUP58|POM121|RPA1|NUP153|NSMCE1|SUMO1|SMC5|NSMCE2|EID3|SUMO2|XRCC4|PHC1|PHC2|NS…
140	2	1|1|0	1	1	0	Antiviral mechanism by IFN-stimulated genes	SUMOylation of SUMOylation proteins	R-HSA-4085377	34	0.000476933	0.00449289	1.86905	0.000145927	0.0011068	1.95993				NUP37|NUP85|NUP214|AAAS|SEH1L|RAE1|NUP155|NUP93|TOPORS|NUP58|POM121|NUP153|SUMO1|NUP50|NUP42|SUMO2|NUP35|UBE2I|NUP205|NUP210|NUP160|NUP188|NUP62|PIAS4|NUP43|NUP88|NUP98|NUP54|NDC1|NUP133|NUP107|RANBP2|SEC13|TPR
141	2	1|1|0	1	1	0	Antiviral mechanism by IFN-stimulated genes	Defective TPR may confer susceptibility towards thyroid papillary carcinoma (TPC)	R-HSA-5619107	31	0.000146767	0.00182643	1.95505	0.000165723	0.0012379	1.96308				NUP37|NUP85|NUP214|AAAS|SEH1L|RAE1|NUP155|NUP93|NUP58|POM121|NUP153|GCK|NUP50|NUP42|NUP35|NUP205|NUP210|NUP160|NUP188|NUP62|NUP43|NUP88|NUP98|NUP54|NDC1|NUP133|NUP107|RANBP2|SEC13|GCKR|TPR
142	2	1|1|0	1	1	0	Antiviral mechanism by IFN-stimulated genes	Regulation of Glucokinase by Glucokinase Regulatory Protein	R-HSA-170822	31	0.000146767	0.00182643	1.95505	0.000165723	0.0012379	1.96308				NUP37|NUP85|NUP214|AAAS|SEH1L|RAE1|NUP155|NUP93|NUP58|POM121|NUP153|GCK|NUP50|NUP42|NUP35|NUP205|NUP210|NUP160|NUP188|NUP62|NUP43|NUP88|NUP98|NUP54|NDC1|NUP133|NUP107|RANBP2|SEC13|GCKR|TPR
143	2	1|1|0	1	1	0	Antiviral mechanism by IFN-stimulated genes	Regulation of HSF1-mediated heat shock response	R-HSA-3371453	69	7.09361e-05	0.00105974	1.85974	0.000217023	0.00152846	1.79527				MAPKAPK2|ATM|HSPA1A|HSPA5|HSPA1B|HSPA8|HSPA9|HSPA4L|HSPA2|NUP50|ATR|NUP42|NUP35|HSPA12A|NUP205|NUP210|DNAJC2|YWHAE|NUP160|NUP188|NUP62|NUP43|HSPA1L|HSPA4|NUP88|NUP98|NUP54|NDC1|NUP133|NUP107|SIRT1|HSPA14|RANBP2|HIKESHI|SEC13|TPR|NUP37|NUP85|NUP214|AAAS|SEH1L|RAE1|BAG1|NUP155|NUP93|CCAR2|NUP58|BAG4|POM121|RPA1|NUP153|HSPH1|RPA2|RPA3|HSF1|ST13|HSPA13|DNAJC7|MAPK1|MAPK3|RPS19BP1|BAG5|BAG3|BAG2|DNAJB…
144	2	1|1|0	1	1	0	Antiviral mechanism by IFN-stimulated genes	Export of Viral Ribonucleoproteins from Nucleus	R-HSA-168274	33	0.000162986	0.001944	1.941	0.000263952	0.00182161	1.91743				NUP37|NUP85|NUP214|AAAS|SEH1L|RAE1|NUP155|NUP93|NUP58|HSPA1A|POM121|HSPA1B|NUP153|NUP50|NUP42|NUP35|XPO1|NUP205|NUP210|NUP160|NUP188|NUP62|NUP43|NUP88|NUP98|RAN|NUP54|NDC1|NUP133|NUP107|RANBP2|SEC13|TPR
145	2	1|1|0	1	1	0	Antiviral mechanism by IFN-stimulated genes	SLC transporter disorders	R-HSA-5619102	98	7.89611e-05	0.00115627	1.80996	0.00331449	0.0153672	1.57277				SLC9A9|SLC7A7|SLC40A1|SLC6A19|GCK|SLC6A18|SLC5A7|SLC1A1|SLC1A3|HK1|SLC11A2|SLC22A18|SLC6A3|SLC2A1|SLC26A4|SLC5A5|SLC6A20|SLC22A5|SLC29A3|SLC35C1|AVPR1A|SLC39A4|AVPR1B|SLC2A9|AVPR2|SLC3A1|SLC5A1|SLC5A2|SLC6A2|SLC12A1|SLC12A3|SLC34A1|SLC20A2|SLCO2A1|SLC3A2|SLC35A2|SLC16A1|NUP50|NUP42|NUP35|NUP205|NUP210|NUP160|BSG|NUP188|NUP62|SLC9A6|SLC35A1|SLC34A2|NUP43|SLC2A2|SLC2A10|NUP88|SLC27A4|NUP98|NUP54|ND…
146	2	1|1|0	1	1	0	Antiviral mechanism by IFN-stimulated genes	Interactions of Vpr with host cellular proteins	R-HSA-176033	36	0.00354172	0.0235955	1.70321	0.00349174	0.0160881	1.7087				NUP37|NUP85|NUP214|AAAS|SEH1L|RAE1|SLC25A5|KPNA1|NUP155|NUP93|NUP58|SLC25A4|POM121|SLC25A6|NUP153|NUP50|NUP42|NUP35|NUP205|BANF1|NUP210|NUP160|NUP188|NUP62|NUP43|PSIP1|NUP88|NUP98|NUP54|NDC1|NUP133|NUP107|RANBP2|SEC13|TPR|HMGA1
147	2	1|1|0	1	1	0	Antiviral mechanism by IFN-stimulated genes	tRNA modification in the nucleus and cytosol	R-HSA-6782315	43	0.00249967	0.0174387	1.70424	0.00468688	0.0206306	1.65194				WDR4|ADAT3|TRMT61A|TYW3|TYW5|ADAT2|TRMT44|TRDMT1|NSUN6|ADAT1|FTSJ1|CTU2|METTL1|TPRKB|TRMT6|TRMT13|PUS7|TRIT1|NSUN2|CDKAL1|EPRS1|DUS2|THG1L|TRMT12|TYW1|TRMT1|OSGEP|TRMT5|TRMT9B|TRMT11|THADA|QTRT2|TRMT112|PUS1|URM1|QTRT1|LAGE3|PUS3|CTU1|ALKBH8|TRMT10A|LCMT2|TP53RK
148	2	1|1|0	1	1	0	Antiviral mechanism by IFN-stimulated genes	Cellular response to heat stress	R-HSA-3371556	89	0.00246841	0.0173847	1.5851	0.00967229	0.0380461	1.46744				EEF1A1|MAPKAPK2|CRYAB|ATM|PTGES3|HDAC6|HSPA1A|HSPA5|HSPA1B|HSPA8|HSPA9|HSPA4L|RPTOR|HSPA2|NUP50|ATR|NUP42|NUP35|HSPA12A|NUP205|MLST8|HSPB8|NUP210|DNAJC2|YWHAE|NUP160|NUP188|NUP62|FKBP4|NUP43|HSBP1|HSPA1L|HSPA4|NUP88|NUP98|AKT1S1|NUP54|NDC1|NUP133|NUP107|SIRT1|HSPA14|RANBP2|HIKESHI|SEC13|TPR|NUP37|NUP85|NUP214|AAAS|HSP90AB1|SEH1L|RAE1|BAG1|NUP155|NUP93|CCAR2|NUP58|BAG4|POM121|RPA1|NUP153|HSPH1|RPA…
149	2	0|1|0	0	1	0	Antiviral mechanism by IFN-stimulated genes	SUMOylation of intracellular receptors	R-HSA-4090294	30				0.0123215	0.0456729	-1.60781				NR5A2|NR4A2|NR5A1|PGR|RXRA|PIAS2|PPARG|PIAS3|PPARA|SUMO1|NR3C1|NR1H4|NR1H3|NR1H2|SUMO2|VDR|THRA|THRB|UBE2I|NR2C1|AR|SUMO3|NR1I2|PIAS4|RORA|PIAS1|NR3C2|RARA|HDAC4|ESR1
150	2	0|1|0	0	1	0	Antiviral mechanism by IFN-stimulated genes	Glycolysis	R-HSA-70171	71				0.00265197	0.0127761	1.62125				ENO1|ENO2|ENO3|GCK|NUP50|NUP42|NUP35|NUP205|NUP210|GAPDH|NUP160|NUP188|NUP62|ALDOA|NUP43|HK1|HK2|NUP88|HK3|NUP98|PFKFB1|PFKFB2|PFKFB3|PFKFB4|NUP54|PFKL|GAPDHS|PFKM|NDC1|PFKP|PPP2CA|NUP133|PGAM1|PPP2CB|PGAM2|PPP2R1A|NUP107|PPP2R1B|RANBP2|PGK1|SEC13|GCKR|PGK2|TPR|PPP2R5D|ALDOB|NUP37|NUP85|NUP214|AAAS|SEH1L|RAE1|NUP155|PRKACA|NUP93|ALDOC|PKM|NUP58|PRKACB|POM121|PRKACG|NUP153|GNPDA1|BPGM|ADPGK|GPI|PG…
151	2	0|1|0	0	1	0	Antiviral mechanism by IFN-stimulated genes	Glucose metabolism	R-HSA-70326	91				0.00303295	0.0141953	1.56473				G6PC1|ENO1|SLC37A4|ENO2|ENO3|SLC25A10|GCK|NUP50|NUP42|NUP35|NUP205|NUP210|GAPDH|NUP160|NUP188|NUP62|ALDOA|NUP43|SLC25A12|SLC37A2|FBP1|FBP2|HK1|HK2|MDH1|NUP88|HK3|NUP98|PFKFB1|PFKFB2|PFKFB3|PFKFB4|NUP54|PFKL|GAPDHS|PFKM|NDC1|PFKP|PPP2CA|NUP133|PGAM1|PPP2CB|PGAM2|PPP2R1A|NUP107|PPP2R1B|RANBP2|PGK1|SEC13|GCKR|PGK2|TPR|PPP2R5D|ALDOB|NUP37|GOT1|NUP85|NUP214|AAAS|SEH1L|RAE1|NUP155|PRKACA|NUP93|ALDOC|PK…
152	2	0|1|0	0	1	0	Antiviral mechanism by IFN-stimulated genes	SARS-CoV-2-host interactions	R-HSA-9705683	202				0.0135483	0.0493546	1.33534				JAK1|PTPN11|STAT1|TYK2|AKT3|PDPK1|YWHAQ|SEC24B|AKT1|AKT2|SEC23A|SEC24A|SFN|HSP90AB1|GJA1|HSP90AA1|CREBBP|PTPN6|TAB2|ATG14|RPS27A|TJP1|HLA-A|HLA-B|HLA-C|HLA-E|HLA-F|UBA52|G3BP1|HLA-G|UBB|UBC|B2M|YWHAB|YWHAE|YWHAG|YWHAH|YWHAZ|TKFC|TLR1|TLR2|MASP2|RPSA|TOMM70|NOD1|TAB1|DDX20|NLRP3|IL17F|VPS39|LARP1|VPS45|SAR1B|IL17RA|RPS27L|GEMIN5|VPS33B|TAB3|CAV1|IRAK1|VPS41|TBK1|STING1|MBL2|TRAF6|IFNAR1|IFNAR2|SFT…
153	2	0|1|0	0	1	0	Antiviral mechanism by IFN-stimulated genes	Viral Messenger RNA Synthesis	R-HSA-168325	43				0.00277519	0.0132441	1.69949				NUP37|NUP85|POLR2A|NUP214|POLR2B|AAAS|POLR2C|SEH1L|POLR2D|RAE1|POLR2E|POLR2F|POLR2G|NUP155|POLR2H|NUP93|POLR2I|POLR2J|NUP58|POLR2K|POM121|POLR2L|NUP153|NUP50|NUP42|NUP35|NUP205|NUP210|NUP160|NUP188|NUP62|NUP43|NUP88|NUP98|NUP54|GTF2F1|GTF2F2|NDC1|NUP133|NUP107|RANBP2|SEC13|TPR
154	2	0|1|0	0	1	0	Antiviral mechanism by IFN-stimulated genes	SUMOylation of chromatin organization proteins	R-HSA-4551638	71				0.00767074	0.0313398	1.55423				H4C15|HDAC1|HDAC2|L3MBTL2|SATB1|H4C9|CBX8|NUP50|NUP42|NUP35|RING1|RNF2|UBE2I|NUP205|H4C1|BMI1|H4C4|NUP210|H4C6|NUP160|H4C12|NUP188|H4C11|H4C3|NUP62|H4C8|H4C2|H4C5|H4C13|NUP43|H4C14|PHC3|NUP88|NUP98|CBX2|CBX4|NUP54|HDAC4|NDC1|NUP133|CBX5|NUP107|RANBP2|SEC13|TPR|NUP37|NUP85|NUP214|AAAS|SEH1L|RAE1|COMMD3-BMI1|PIAS2|NUP155|NUP93|NUP58|POM121|NUP153|CHD3|SUMO1|SUMO2|PHC1|PHC2|SUMO3|SCMH1|SATB2|PIAS1|Z…
155	2	0|1|0	0	1	0	Antiviral mechanism by IFN-stimulated genes	SUMOylation of RNA binding proteins	R-HSA-4570464	47				0.00317125	0.0147493	1.67669				NUP37|NUP85|NUP214|AAAS|SEH1L|RAE1|COMMD3-BMI1|NUP155|NUP93|HNRNPK|NUP58|POM121|NUP153|CBX8|SUMO1|NUP50|NUP42|SUMO2|PHC1|NOP58|NUP35|PHC2|RING1|RNF2|UBE2I|NUP205|SCMH1|BMI1|NUP210|NUP160|NUP188|NUP62|NUP43|PHC3|HNRNPC|NUP88|PCGF2|NUP98|CBX2|CBX4|NUP54|NDC1|NUP133|NUP107|RANBP2|SEC13|TPR
156	2	0|0|1	0	0	1	Antiviral mechanism by IFN-stimulated genes	Gluconeogenesis	R-HSA-70263	34							0.00104408	0.00839237	-1.84281	ALDOB|GOT1|G6PC1|ENO1|SLC37A4|ENO2|ALDOC|ENO3|SLC25A1|SLC25A10|SLC37A1|G6PC3|MDH2|G6PC2|GAPDH|ALDOA|SLC25A12|SLC37A2|GOT2|FBP1|GPI|FBP2|PCK1|MDH1|SLC25A11|SLC25A13|PC|GAPDHS|PGAM1|PGAM2|PCK2|PGK1|TPI1|PGK2
157	2	0|0|1	0	0	1	Antiviral mechanism by IFN-stimulated genes	HSF1 activation	R-HSA-3371511	12							0.00123031	0.00967886	-1.80594	RPA3|EEF1A1|HSF1|VCP|YWHAE|PTGES3|HSP90AB1|HDAC6|HSP90AA1|HSBP1|RPA1|RPA2
158	3	1|1|1	1	1	1	Translation	Translation	R-HSA-72766	291	2.28046e-11	1.29723e-09	-1.96936	0.00112484	0.00623086	-1.4397	1.77409e-31	2.62388e-28	-2.64202	MRPS25|EIF2S2|EEF1A1|GSPT2|EEF1A2|EEF1B2|EEF1D|EEF1G|EEF2|MRPL14|MRPS26|MRPS24|MRPS15|MRPS11|RPL36|MRPS9|MRPS6|MRPS5|MRPL41|MRPL40|MRPL38|MRPL36|MRPL34|MRPL32|EPRS1|MRPL11|MRPL9|MRPL1|MRPL44|MRPS34|PABPC1|TRMT112|LARS1|MRPL49|DAP3|MRPL57|GSPT1|MRPL24|RPL14|FARSB|AARS1|FARSA|GARS1|HARS1|NARS1|TARS1|VARS1|WARS1|GFM2|MRPL43|YARS1|WARS2|FARS2|RPL23|EARS2|LARS2|HARS2|AIMP1|PARS2|YARS2|GFM1|SARS2|DARS2…
159	3	1|1|1	1	1	1	Translation	Metabolism of amino acids and derivatives	R-HSA-71291	374	3.22224e-12	1.98571e-10	-1.96357	0.000174983	0.001294	-1.49431	4.87033e-19	1.8008e-16	-2.19356	AHCY|SEPSECS|SLC45A2|ADO|AADAT|PHYKPL|RPL36|GLS2|DDO|GLS|PSME3|KMO|PSMD14|PIPOX|EPRS1|PSMB11|PSMA8|CSAD|ALDH4A1|SLC6A11|SLC6A12|LARS1|SCLY|AZIN1|LIPT1|FAH|OAZ3|FOLH1B|CBS|PSME4|KYAT1|ALDH9A1|GLUL|DLAT|DLD|DLST|KYNU|SLC25A21|SEPHS2|RPL14|PAPSS2|PAPSS1|APIP|GSTZ1|RPL23|DUOX1|AIMP1|PNMT|HAO1|SLC44A1|FOLH1|PSMA1|GCAT|PSMA2|ETHE1|PSMA3|PSMA4|GRHPR|PSMA5|HAAO|PSMA6|PSMA7|PSMB1|PSMB2|PSMB3|PSMB4|PSMB5|P…
160	3	1|1|1	1	1	1	Translation	SRP-dependent cotranslational protein targeting to membrane	R-HSA-1799339	112	1.02953e-22	2.96126e-20	-2.77022	6.89188e-14	7.84084e-12	-2.40698	1.35392e-17	3.33741e-15	-2.61512	RPL36|TRAM1|SEC11A|SPCS1|SRPRB|SPCS3|SRP9|SRP19|SRP54|SRP68|SRP72|SRPRA|SSR1|SSR2|SSR3|SSR4|SEC11C|SPCS2|RPL3|RPL3L|RPL4|RPL5|RPL6|RPL7|RPL7A|RPL8|RPL14|RPL9|RPL10|RPL11|RPL12|RPL13|RPL15|RPL17|RPL18|RPL18A|RPL19|RPL21|RPL22|RPL23A|RPL24|RPL23|RPL26|RPL27|RPL30|RPL27A|RPL28|RPL29|RPL31|RPL32|RPL34|RPL35A|RPL36AL|RPL37|RPL37A|RPL38|RPL39|RPL41|RPL36A|RPLP0|RPLP1|RPLP2|RPS2|RPS3|RPS3A|RPS4X|RPS4Y1|…
161	3	1|1|1	1	1	1	Translation	Regulation of expression of SLITs and ROBOs	R-HSA-9010553	171	2.68979e-14	1.9891e-12	-2.33329	1.37098e-06	2.41391e-05	-1.83336	4.33277e-16	9.15453e-14	-2.41726	GSPT2|LHX3|RPL36|UPF2|PSME3|MAGOHB|PSMD14|PSMB11|PSMA8|PABPC1|LHX9|PSME4|GSPT1|HOXA2|LDB1|ROBO1|ROBO2|RPL3|RPL3L|RPL4|LHX4|RPL5|RPL6|RPL7|RPL7A|RPL8|RPL14|RPL9|RPL10|RPL11|RPL12|RPL13|RPL15|RPL17|RPL18|RPL18A|RPL19|RPL21|RPL22|RPL23A|RPL24|RPL23|RPL26|SLIT2|RPL27|ELOC|LHX2|RPL30|ELOB|RPL27A|RPL28|RPL29|RPL31|RPL32|RPL34|RPL35A|PSMA1|RPL36AL|PSMA2|RPL37|PSMA3|RPL37A|PSMA4|RPL38|PSMA5|RPL39|PSMA6|R…
162	3	1|1|1	1	1	1	Translation	Eukaryotic Translation Initiation	R-HSA-72613	119	9.03815e-18	8.91162e-16	-2.57996	5.61132e-12	3.95197e-10	-2.26989	8.71186e-14	1.43165e-11	-2.43192	EIF2S2|RPL36|PABPC1|EIF2B1|EIF5|RPL3|RPL3L|RPL4|RPL5|RPL6|RPL7|RPL7A|RPL8|RPL14|RPL9|RPL10|RPL11|RPL12|RPL13|RPL15|RPL17|RPL18|RPL18A|RPL19|RPL21|RPL22|RPL23A|RPL24|RPL23|RPL26|RPL27|RPL30|RPL27A|RPL28|RPL29|RPL31|RPL32|RPL34|RPL35A|RPL36AL|EIF2B4|RPL37|EIF2B3|RPL37A|EIF2B2|RPL38|EIF2B5|RPL39|RPL41|RPL36A|RPLP0|RPLP1|RPLP2|RPS2|RPS3|RPS3A|RPS4X|RPS4Y1|RPS5|RPS6|RPS7|RPS8|RPS9|RPS10|RPS11|RPS12|EI…
163	3	1|1|1	1	1	1	Translation	Cap-dependent Translation Initiation	R-HSA-72737	119	9.03815e-18	8.91162e-16	-2.57996	5.61132e-12	3.95197e-10	-2.26989	8.71186e-14	1.43165e-11	-2.43192	EIF2S2|RPL36|PABPC1|EIF2B1|EIF5|RPL3|RPL3L|RPL4|RPL5|RPL6|RPL7|RPL7A|RPL8|RPL14|RPL9|RPL10|RPL11|RPL12|RPL13|RPL15|RPL17|RPL18|RPL18A|RPL19|RPL21|RPL22|RPL23A|RPL24|RPL23|RPL26|RPL27|RPL30|RPL27A|RPL28|RPL29|RPL31|RPL32|RPL34|RPL35A|RPL36AL|EIF2B4|RPL37|EIF2B3|RPL37A|EIF2B2|RPL38|EIF2B5|RPL39|RPL41|RPL36A|RPLP0|RPLP1|RPLP2|RPS2|RPS3|RPS3A|RPS4X|RPS4Y1|RPS5|RPS6|RPS7|RPS8|RPS9|RPS10|RPS11|RPS12|EI…
164	3	1|1|1	1	1	1	Translation	Eukaryotic Translation Elongation	R-HSA-156842	93	7.69921e-26	1.13871e-22	-2.90368	1.39881e-19	1.03442e-16	-2.65934	2.30003e-13	3.40174e-11	-2.47488	RPS21|EEF1A1|RPS23|EEF1A2|RPS24|EEF1B2|RPS25|EEF1D|RPS26|EEF1G|RPS27|EEF2|RPS28|RPL35|RPS29|RPL36|RPL39L|RPS27A|UBA52|RPS4Y2|RPL10L|RPSA|RPL3|RPL3L|RPL4|RPL5|RPL6|RPL7|RPL7A|RPL8|RPL14|RPL9|RPL10|RPL11|RPL12|RPL13|RPL15|RPL17|RPL18|RPL18A|RPL19|RPL21|RPL22|RPL23A|RPL24|RPL23|RPL26|RPL27|RPL22L1|RPL30|RPL27A|RPL28|RPL29|RPL31|RPL10A|RPL32|RPL34|RPL35A|RPL36AL|RPL37|RPL37A|RPL38|RPL39|RPL41|RPL36A|…
165	3	1|1|1	1	1	1	Translation	L13a-mediated translational silencing of Ceruloplasmin expression	R-HSA-156827	111	1.43983e-20	2.36612e-18	-2.70891	6.3344e-13	5.51093e-11	-2.37703	2.71275e-13	3.64742e-11	-2.41541	EIF2S2|RPL36|PABPC1|RPL3|RPL3L|RPL4|RPL5|RPL6|RPL7|RPL7A|RPL8|RPL14|RPL9|RPL10|RPL11|RPL12|RPL13|RPL15|RPL17|RPL18|RPL18A|RPL19|RPL21|RPL22|RPL23A|RPL24|RPL23|RPL26|RPL27|RPL30|RPL27A|RPL28|RPL29|RPL31|RPL32|RPL34|RPL35A|RPL36AL|RPL37|RPL37A|RPL38|RPL39|RPL41|RPL36A|RPLP0|RPLP1|RPLP2|RPS2|RPS3|RPS3A|RPS4X|RPS4Y1|RPS5|RPS6|RPS7|RPS8|RPS9|RPS10|RPS11|RPS12|RPS13|RPS14|RPS15|RPS15A|RPS16|RPS17|RPS18…
166	3	1|1|1	1	1	1	Translation	Peptide chain elongation	R-HSA-156902	89	2.5223e-24	1.86524e-21	-2.91322	5.55515e-19	2.73869e-16	-2.66639	4.38911e-13	5.40958e-11	-2.46125	RPS21|EEF1A1|RPS23|RPS24|RPS25|RPS26|RPS27|EEF2|RPS28|RPL35|RPS29|RPL36|RPL39L|RPS27A|UBA52|RPS4Y2|RPL10L|RPSA|RPL3|RPL3L|RPL4|RPL5|RPL6|RPL7|RPL7A|RPL8|RPL14|RPL9|RPL10|RPL11|RPL12|RPL13|RPL15|RPL17|RPL18|RPL18A|RPL19|RPL21|RPL22|RPL23A|RPL24|RPL23|RPL26|RPL27|RPL22L1|RPL30|RPL27A|RPL28|RPL29|RPL31|RPL10A|RPL32|RPL34|RPL35A|RPL36AL|RPL37|RPL37A|RPL38|RPL39|RPL41|RPL36A|RPLP0|RPLP1|RPLP2|RPS2|RPS…
167	3	1|1|1	1	1	1	Translation	Viral mRNA Translation	R-HSA-192823	89	1.20132e-22	2.96126e-20	-2.86463	2.03424e-17	5.0144e-15	-2.59959	5.89914e-13	6.7114e-11	-2.45468	RPS21|RPS23|RPS24|GRSF1|RPS25|RPS26|RPS27|RPS28|RPL35|RPS29|RPL36|RPL39L|RPS27A|UBA52|RPS4Y2|RPL10L|RPSA|RPL3|RPL3L|RPL4|RPL5|RPL6|RPL7|RPL7A|RPL8|RPL14|RPL9|RPL10|RPL11|RPL12|RPL13|RPL15|RPL17|RPL18|RPL18A|RPL19|RPL21|RPL22|RPL23A|RPL24|RPL23|RPL26|RPL27|RPL22L1|RPL30|RPL27A|RPL28|RPL29|DNAJC3|RPL31|RPL10A|RPL32|RPL34|RPL35A|RPL36AL|RPL37|RPL37A|RPL38|RPL39|RPL41|RPL36A|RPLP0|RPLP1|RPLP2|RPS2|RP…
168	3	1|1|1	1	1	1	Translation	GTP hydrolysis and joining of the 60S ribosomal subunit	R-HSA-72706	112	2.66709e-18	3.03432e-16	-2.62168	8.13317e-12	5.24954e-10	-2.30055	8.01163e-13	8.46371e-11	-2.40925	EIF2S2|RPL36|EIF5|RPL3|RPL3L|RPL4|RPL5|RPL6|RPL7|RPL7A|RPL8|RPL14|RPL9|RPL10|RPL11|RPL12|RPL13|RPL15|RPL17|RPL18|RPL18A|RPL19|RPL21|RPL22|RPL23A|RPL24|RPL23|RPL26|RPL27|RPL30|RPL27A|RPL28|RPL29|RPL31|RPL32|RPL34|RPL35A|RPL36AL|RPL37|RPL37A|RPL38|RPL39|RPL41|RPL36A|RPLP0|RPLP1|RPLP2|RPS2|RPS3|RPS3A|RPS4X|RPS4Y1|RPS5|RPS6|RPS7|RPS8|RPS9|RPS10|RPS11|RPS12|EIF5B|RPS13|RPS14|RPS15|RPS15A|RPS16|RPS17|R…
169	3	1|1|1	1	1	1	Translation	Selenocysteine synthesis	R-HSA-2408557	93	3.4747e-23	1.71303e-20	-2.85686	1.65404e-18	4.89266e-16	-2.63694	9.03316e-13	8.90669e-11	-2.43592	RPS21|SEPSECS|RPS23|RPS24|RPS25|RPS26|RPS27|EEFSEC|RPS28|RPL35|RPS29|RPL36|RPL39L|RPS27A|SARS1|UBA52|SECISBP2|RPS4Y2|RPL10L|RPSA|RPL3|RPL3L|RPL4|RPL5|RPL6|SEPHS2|RPL7|RPL7A|RPL8|RPL14|RPL9|RPL10|PSTK|RPL11|RPL12|RPL13|RPL15|RPL17|RPL18|RPL18A|RPL19|RPL21|RPL22|RPL23A|RPL24|RPL23|RPL26|RPL27|RPL22L1|RPL30|RPL27A|RPL28|RPL29|RPL31|RPL10A|RPL32|RPL34|RPL35A|RPL36AL|RPL37|RPL37A|RPL38|RPL39|RPL41|RPL…
170	3	1|1|1	1	1	1	Translation	Eukaryotic Translation Termination	R-HSA-72764	93	1.03444e-21	2.18561e-19	-2.81745	3.94395e-16	5.8331e-14	-2.5435	2.60647e-12	2.40936e-10	-2.41494	RPS21|GSPT2|RPS23|RPS24|N6AMT1|RPS25|RPS26|RPS27|RPS28|RPL35|RPS29|RPL36|RPL39L|RPS27A|UBA52|TRMT112|RPS4Y2|RPL10L|GSPT1|RPSA|RPL3|RPL3L|RPL4|RPL5|RPL6|RPL7|RPL7A|RPL8|RPL14|RPL9|RPL10|RPL11|RPL12|RPL13|RPL15|RPL17|RPL18|RPL18A|RPL19|RPL21|RPL22|RPL23A|RPL24|RPL23|RPL26|RPL27|RPL22L1|RPL30|RPL27A|RPL28|RPL29|RPL31|RPL10A|RPL32|RPL34|RPL35A|RPL36AL|RPL37|RPL37A|RPL38|RPL39|ETF1|RPL41|RPL36A|RPLP0|…
171	3	1|1|1	1	1	1	Translation	Formation of a pool of free 40S subunits	R-HSA-72689	101	1.08747e-22	2.96126e-20	-2.81852	3.52511e-17	7.44805e-15	-2.56102	3.28359e-12	2.85672e-10	-2.41793	RPL36|RPL3|RPL3L|RPL4|RPL5|RPL6|RPL7|RPL7A|RPL8|RPL14|RPL9|RPL10|RPL11|RPL12|RPL13|RPL15|RPL17|RPL18|RPL18A|RPL19|RPL21|RPL22|RPL23A|RPL24|RPL23|RPL26|RPL27|RPL30|RPL27A|RPL28|RPL29|RPL31|RPL32|RPL34|RPL35A|RPL36AL|RPL37|RPL37A|RPL38|RPL39|RPL41|RPL36A|RPLP0|RPLP1|RPLP2|RPS2|RPS3|RPS3A|RPS4X|RPS4Y1|RPS5|RPS6|RPS7|RPS8|RPS9|RPS10|RPS11|RPS12|RPS13|RPS14|RPS15|RPS15A|RPS16|RPS17|RPS18|RPS19|RPS20|R…
172	3	1|1|1	1	1	1	Translation	Nonsense Mediated Decay (NMD) independent of the Exon Junction Complex (EJC)	R-HSA-975956	95	2.89321e-20	4.27906e-18	-2.75847	2.87024e-15	3.80892e-13	-2.48776	5.98294e-12	4.91598e-10	-2.41423	RPS21|GSPT2|RPS23|RPS24|RPS25|RPS26|RPS27|RPS28|RPL35|RPS29|RPL36|RPL39L|RPS27A|PABPC1|UBA52|EIF4G1|RPS4Y2|RPL10L|GSPT1|RPSA|NCBP2|NCBP1|RPL3|RPL3L|RPL4|RPL5|RPL6|RPL7|RPL7A|RPL8|RPL14|RPL9|RPL10|RPL11|RPL12|RPL13|RPL15|RPL17|RPL18|UPF1|RPL18A|RPL19|RPL21|RPL22|RPL23A|RPL24|RPL23|RPL26|RPL27|RPL22L1|RPL30|RPL27A|RPL28|RPL29|RPL31|RPL10A|RPL32|RPL34|RPL35A|RPL36AL|RPL37|RPL37A|RPL38|RPL39|ETF1|RPL…
173	3	1|1|1	1	1	1	Translation	Selenoamino acid metabolism	R-HSA-2408522	118	6.73147e-19	8.29654e-17	-2.61315	2.01442e-13	1.86208e-11	-2.36771	2.80222e-11	2.07224e-09	-2.30063	AHCY|SEPSECS|GSR|EEFSEC|RPL36|SARS1|EPRS1|LARS1|SCLY|INMT|CBS|HNMT|RPL3|RPL3L|RPL4|RPL5|RPL6|SEPHS2|RPL7|RPL7A|RPL8|RPL14|RPL9|PAPSS2|RPL10|PAPSS1|PSTK|RPL11|RPL12|RPL13|RPL15|RPL17|RPL18|RPL18A|IARS1|RPL19|RPL21|RPL22|RPL23A|RPL24|RPL23|RPL26|RPL27|RPL30|AIMP1|RPL27A|RPL28|RPL29|RPL31|RPL32|RPL34|RPL35A|RPL36AL|RPL37|RPL37A|RPL38|RPL39|RPL41|RPL36A|RPLP0|RPLP1|RPLP2|RPS2|RPS3|RPS3A|RPS4X|RPS4Y1|…
174	3	1|1|1	1	1	1	Translation	Cellular response to starvation	R-HSA-9711097	156	1.14072e-19	1.53374e-17	-2.56033	3.08486e-11	1.57328e-09	-2.17971	9.17789e-10	3.08502e-08	-2.08446	EIF2S2|KICS2|BMT2|FLCN|RPL36|LAMTOR1|RPTOR|RRAGD|SZT2|RHEB|SH3BP4|RRAGC|MLST8|TCIRG1|ATP6V1G3|ATP6V0E2|ATP6V0D2|ATP6V1C2|ATP6V1D|ATP6V1H|ATP6V1A|ATP6V1B1|EIF2AK4|ATP6V1B2|ATF3|ATP6V0C|ATF4|ATP6V1C1|LAMTOR3|ATP6V1E1|ATP6V0B|ATP6V1G2|TRIB3|DDIT3|ATP6V0E1|ATP6V1E2|ATP6V0D1|MIOS|RPL3|ATP6V1F|RPL3L|ATP6V1G1|RPL4|IMPACT|RPL5|RPL6|ITFG2|RPL7|RPL7A|RPL8|RPL14|RPL9|RPL10|FNIP2|RPL11|RPL12|RPL13|RPL15|RPL1…
175	3	1|1|1	1	1	1	Translation	rRNA processing in the nucleus and cytosol	R-HSA-8868773	194	3.57759e-07	1.14462e-05	-1.83476	0.000366358	0.00238698	-1.56451	9.48074e-09	2.28349e-07	-1.93328	RPL36|CSNK1D|PELP1|TRMT112|DKC1|GAR1|NOP10|NHP2|RPL14|RPL23|RPS27A|UBA52|RPSA|RNA45SN5|TPTEP2-CSNK1E|NOP56|XRN2|DDX21|RPL10A|RPS27L|RPL26L1|EXOSC8|EXOSC6|DIS3|EXOSC7|EXOSC2|RPP30|RPP38|RPP40|EXOSC3|EXOSC1|RPP14|EXOSC9|RPL3|EXOSC4|RPL3L|RPL4|RPL5|RPL6|RPL7|RPL7A|EXOSC5|RPL8|RPL9|RPP25|RPL10|RPL11|RPL12|RPL13|RPP21|RPL15|CSNK1E|RPL17|RPL18|RPL18A|RPL19|RPL21|RPL22|RCL1|RPL23A|MPHOSPH10|RPL24|EMG1|R…
176	3	1|1|1	1	1	1	Translation	Signaling by ROBO receptors	R-HSA-376176	218	8.95152e-12	5.29572e-10	-2.12323	1.03478e-05	0.00013913	-1.70526	1.61147e-08	3.55727e-07	-1.9098	GSPT2|LHX3|FLRT3|ARHGAP39|RPL36|UPF2|PSME3|PSMD14|PSMB11|PSMA8|PFN1|NCK2|PABPC1|ABL2|DCC|PSME4|GSPT1|NRP1|HOXA2|LDB1|LHX4|RPL14|PRKACA|PRKACB|PRKACG|PAK2|PRKAR2A|PRKCA|RPL23|SLIT2|LHX2|NTN1|PSMA1|PSMA2|PSMA3|PSMA4|PSMA5|PSMA6|PSMA7|PSMB1|PSMB2|PSMB3|PSMB4|SRGAP3|PSMB5|PSMB6|RBM8A|PSMB7|PSMB8|PSMB9|PSMB10|ISL1|PSMC1|PSMC2|PSMC3|PSMC4|PSMC5|PSMC6|RAC1|PSMD1|CUL2|PSMD2|PSMD3|PSMD4|PSMD5|PSMD7|PSMD8|…
177	3	1|1|1	1	1	1	Translation	Response of EIF2AK4 (GCN2) to amino acid deficiency	R-HSA-9633012	101	4.79494e-21	8.86465e-19	-2.76426	3.0904e-15	3.80892e-13	-2.48253	1.95532e-08	3.87982e-07	-2.15293	EIF2S2|RPL36|EIF2AK4|ATF3|ATF4|TRIB3|DDIT3|RPL3|RPL3L|RPL4|IMPACT|RPL5|RPL6|RPL7|RPL7A|RPL8|RPL14|RPL9|RPL10|RPL11|RPL12|RPL13|RPL15|RPL17|RPL18|RPL18A|RPL19|RPL21|RPL22|RPL23A|RPL24|RPL23|RPL26|RPL27|RPL30|RPL27A|RPL28|RPL29|RPL31|RPL32|RPL34|RPL35A|RPL36AL|RPL37|RPL37A|RPL38|RPL39|RPL41|RPL36A|RPLP0|RPLP1|RPLP2|RPS2|RPS3|RPS3A|RPS4X|RPS4Y1|RPS5|RPS6|RPS7|RPS8|RPS9|RPS10|RPS11|RPS12|CEBPB|RPS13|…
178	3	1|1|1	1	1	1	Translation	Major pathway of rRNA processing in the nucleolus and cytosol	R-HSA-6791226	184	1.19724e-07	4.02437e-06	-1.87467	0.000181537	0.00131614	-1.6077	3.10453e-08	5.81215e-07	-1.94413	RPL36|DIS3|CSNK1D|EXOSC7|PELP1|EXOSC2|RPP30|RPP38|RPP40|EXOSC3|EXOSC1|RPP14|EXOSC9|RPL3|EXOSC4|RPL3L|RPL4|RPL5|RPL6|RPL7|RPL7A|EXOSC5|RPL8|RPL14|RPL9|RPP25|RPL10|RPL11|RPL12|RPL13|RPP21|RPL15|CSNK1E|RPL17|RPL18|RPL18A|RPL19|RPL21|RPL22|RCL1|RPL23A|MPHOSPH10|RPL24|RPL23|EMG1|RPL26|TBL3|RPL27|UTP14A|RPL30|WDR3|RPL27A|DDX52|RPL28|KRR1|RPL29|BUD23|RPL31|RPL32|WDR36|RPL34|FBL|RPL35A|PDCD11|RPL36AL|WDR…
179	3	1|1|1	1	1	1	Translation	rRNA processing	R-HSA-72312	204	1.20907e-06	3.42663e-05	-1.79064	0.000546546	0.00335411	-1.53325	4.00889e-08	7.31993e-07	-1.84938	RPL36|CSNK1D|PELP1|TRMT112|DKC1|GAR1|NOP10|NHP2|RPL14|RPL23|TFB1M|RPS27A|UBA52|ELAC2|RPSA|RNA45SN5|TPTEP2-CSNK1E|NOP56|XRN2|DDX21|RPL10A|RPS27L|RPL26L1|EXOSC8|EXOSC6|DIS3|EXOSC7|EXOSC2|HSD17B10|RPP30|RPP38|RPP40|EXOSC3|EXOSC1|RPP14|EXOSC9|RPL3|EXOSC4|RPL3L|RPL4|RPL5|RPL6|RPL7|RPL7A|EXOSC5|RPL8|RPL9|RPP25|RPL10|RPL11|RPL12|RPL13|RPP21|RPL15|CSNK1E|TRMT10C|RPL17|RPL18|PRORP|RPL18A|RPL19|RPL21|RPL22…
180	3	1|1|1	1	1	1	Translation	Ribosomal scanning and start codon recognition	R-HSA-72702	58	1.93039e-05	0.000380672	-1.98242	0.00211972	0.0106273	-1.67253	1.72117e-07	2.73721e-06	-2.17066	RPS21|EIF2S2|RPS23|RPS24|RPS25|RPS26|RPS27|RPS28|RPS29|RPS27A|EIF4A1|EIF4A2|EIF4E|EIF4G1|RPS4Y2|RPSA|EIF5|RPS2|RPS3|RPS3A|RPS4X|EIF3M|RPS4Y1|EIF1AX|RPS5|EIF2S1|RPS6|EIF2S3|RPS27L|RPS7|EIF4B|RPS8|EIF3K|RPS9|EIF3E|RPS10|EIF3L|RPS11|RPS12|EIF4H|RPS13|EIF3A|RPS14|EIF3B|RPS15|EIF3C|RPS15A|EIF3D|RPS16|EIF3F|RPS17|EIF3G|RPS18|EIF3H|RPS19|EIF3I|RPS20|EIF3J
181	3	1|1|1	1	1	1	Translation	Influenza Infection	R-HSA-168255	156	3.75238e-11	1.98206e-09	-2.1651	7.6005e-08	1.84281e-06	-1.94798	2.54166e-07	3.79709e-06	-1.90917	GRSF1|RPL36|HSPA1A|HSPA1B|IPO5|XPO1|GTF2F1|GTF2F2|RPL3|RPL3L|RPL4|POLR2A|RPL5|POLR2B|RPL6|POLR2C|RPL7|POLR2D|RPL7A|POLR2E|RPL8|RPL14|KPNA1|POLR2F|RPL9|KPNB1|POLR2G|RPL10|POLR2H|RPL11|POLR2I|RPL12|POLR2J|RPL13|POLR2K|RPL15|POLR2L|RPL17|RPL18|RPL18A|RPL19|RPL21|RPL22|RPL23A|RPL24|RPL23|RPL26|RPL27|RPL30|RPL27A|HSP90AA1|RPL28|RPL29|DNAJC3|RPL31|RPL32|RPL34|RPL35A|RPL36AL|RPL37|RPL37A|RPL38|RPL39|RPL…
182	3	1|1|1	1	1	1	Translation	Translation initiation complex formation	R-HSA-72649	58	4.03306e-06	9.9415e-05	-2.06757	0.000782504	0.00462929	-1.74512	3.27107e-07	4.74305e-06	-2.14715	RPS21|EIF2S2|RPS23|RPS24|RPS25|RPS26|RPS27|RPS28|RPS29|RPS27A|EIF4A1|EIF4A2|EIF4E|PABPC1|EIF4G1|RPS4Y2|RPSA|RPS2|RPS3|RPS3A|RPS4X|EIF3M|RPS4Y1|EIF1AX|RPS5|EIF2S1|RPS6|EIF2S3|RPS27L|RPS7|EIF4B|RPS8|EIF3K|RPS9|EIF3E|RPS10|EIF3L|RPS11|RPS12|EIF4H|RPS13|EIF3A|RPS14|EIF3B|RPS15|EIF3C|RPS15A|EIF3D|RPS16|EIF3F|RPS17|EIF3G|RPS18|EIF3H|RPS19|EIF3I|RPS20|EIF3J
183	3	1|1|1	1	1	1	Translation	Activation of the mRNA upon binding of the cap-binding complex and eIFs, and subsequent binding to 43S	R-HSA-72662	59	2.61412e-06	6.90407e-05	-2.04117	0.00129918	0.00698725	-1.70665	6.74019e-07	9.31659e-06	-2.13779	RPS21|EIF2S2|RPS23|RPS24|RPS25|RPS26|RPS27|RPS28|RPS29|EIF4EBP1|RPS27A|EIF4A1|EIF4A2|EIF4E|PABPC1|EIF4G1|RPS4Y2|RPSA|RPS2|RPS3|RPS3A|RPS4X|EIF3M|RPS4Y1|EIF1AX|RPS5|EIF2S1|RPS6|EIF2S3|RPS27L|RPS7|EIF4B|RPS8|EIF3K|RPS9|EIF3E|RPS10|EIF3L|RPS11|RPS12|EIF4H|RPS13|EIF3A|RPS14|EIF3B|RPS15|EIF3C|RPS15A|EIF3D|RPS16|EIF3F|RPS17|EIF3G|RPS18|EIF3H|RPS19|EIF3I|RPS20|EIF3J
184	3	1|1|1	1	1	1	Translation	Nonsense-Mediated Decay (NMD)	R-HSA-927802	115	3.03035e-16	2.63641e-14	-2.5249	8.51853e-12	5.24954e-10	-2.27836	1.4376e-06	1.8984e-05	-1.94887	GSPT2|RPL36|UPF2|MAGOHB|PABPC1|GSPT1|PPP2CA|PPP2R1A|RPL3|RPL3L|RPL4|RPL5|RPL6|RPL7|RPL7A|RPL8|RPL14|RPL9|RPL10|SMG1|RPL11|SMG6|RPL12|SMG5|RPL13|SMG8|RPL15|PNRC2|RPL17|SMG9|RPL18|UPF1|RPL18A|RPL19|SMG7|RPL21|RPL22|RPL23A|RPL24|RPL23|RPL26|PPP2R2A|RPL27|RPL30|RPL27A|RPL28|RPL29|RPL31|RPL32|RPL34|RPL35A|RPL36AL|RPL37|RPL37A|RPL38|RPL39|RPL41|RPL36A|RPLP0|RPLP1|RPLP2|RPS2|RPS3|RPS3A|RBM8A|RPS4X|RPS4Y…
185	3	1|1|1	1	1	1	Translation	Nonsense Mediated Decay (NMD) enhanced by the Exon Junction Complex (EJC)	R-HSA-975957	115	3.03035e-16	2.63641e-14	-2.5249	8.51853e-12	5.24954e-10	-2.27836	1.4376e-06	1.8984e-05	-1.94887	GSPT2|RPL36|UPF2|MAGOHB|PABPC1|GSPT1|PPP2CA|PPP2R1A|RPL3|RPL3L|RPL4|RPL5|RPL6|RPL7|RPL7A|RPL8|RPL14|RPL9|RPL10|SMG1|RPL11|SMG6|RPL12|SMG5|RPL13|SMG8|RPL15|PNRC2|RPL17|SMG9|RPL18|UPF1|RPL18A|RPL19|SMG7|RPL21|RPL22|RPL23A|RPL24|RPL23|RPL26|PPP2R2A|RPL27|RPL30|RPL27A|RPL28|RPL29|RPL31|RPL32|RPL34|RPL35A|RPL36AL|RPL37|RPL37A|RPL38|RPL39|RPL41|RPL36A|RPLP0|RPLP1|RPLP2|RPS2|RPS3|RPS3A|RBM8A|RPS4X|RPS4Y…
186	3	1|1|1	1	1	1	Translation	Influenza Viral RNA Transcription and Replication	R-HSA-168273	135	7.44914e-14	5.24632e-12	-2.37887	4.67454e-11	2.23021e-09	-2.18388	1.76443e-06	2.28911e-05	-1.88342	GRSF1|RPL36|IPO5|GTF2F1|GTF2F2|RPL3|RPL3L|RPL4|POLR2A|RPL5|POLR2B|RPL6|POLR2C|RPL7|POLR2D|RPL7A|POLR2E|RPL8|RPL14|POLR2F|RPL9|POLR2G|RPL10|POLR2H|RPL11|POLR2I|RPL12|POLR2J|RPL13|POLR2K|RPL15|POLR2L|RPL17|RPL18|RPL18A|RPL19|RPL21|RPL22|RPL23A|RPL24|RPL23|RPL26|RPL27|RPL30|RPL27A|HSP90AA1|RPL28|RPL29|DNAJC3|RPL31|RPL32|RPL34|RPL35A|RPL36AL|RPL37|RPL37A|RPL38|RPL39|RPL41|RPL36A|RPLP0|RPLP1|RPLP2|RPS…
187	3	1|1|1	1	1	1	Translation	Formation of the ternary complex, and subsequently, the 43S complex	R-HSA-72695	51	9.97304e-07	3.01023e-05	-2.13209	0.000124261	0.000972388	-1.88681	1.8702e-06	2.40524e-05	-2.1148	RPS21|EIF2S2|RPS23|RPS24|RPS25|RPS26|RPS27|RPS28|RPS29|RPS27A|RPS4Y2|RPSA|RPS2|RPS3|RPS3A|RPS4X|EIF3M|RPS4Y1|EIF1AX|RPS5|EIF2S1|RPS6|EIF2S3|RPS27L|RPS7|RPS8|EIF3K|RPS9|EIF3E|RPS10|EIF3L|RPS11|RPS12|RPS13|EIF3A|RPS14|EIF3B|RPS15|EIF3C|RPS15A|EIF3D|RPS16|EIF3F|RPS17|EIF3G|RPS18|EIF3H|RPS19|EIF3I|RPS20|EIF3J
188	3	1|1|1	1	1	1	Translation	SARS-CoV-1 modulates host translation machinery	R-HSA-9735869	36	1.11174e-09	5.13833e-08	-2.4039	1.70712e-07	4.00767e-06	-2.20854	2.33519e-06	2.92747e-05	-2.13358	RPS21|EEF1A1|RPS23|RPS24|RPS25|RPS26|RPS27|RPS28|RPS29|RPS27A|RPS4Y2|RPS2|RPS3|RPS3A|RPS4X|RPS4Y1|HNRNPA1|RPSA|RPS5|RPS6|RPS27L|RPS7|RPS8|RPS9|RPS10|RPS11|RPS12|RPS13|RPS14|RPS15|RPS15A|RPS16|RPS17|RPS18|RPS19|RPS20
189	3	1|1|1	1	1	1	Translation	SARS-CoV-2 modulates host translation machinery	R-HSA-9754678	50	3.68091e-09	1.51224e-07	-2.32717	5.78993e-05	0.000541981	-1.94542	1.07678e-05	0.000128432	-2.03804	RPS21|RPS23|RPS24|RPS25|RPS26|RPS27|SMN1|RPS28|SMN2|RPS29|SNRPD1|SNRPD2|RPS27A|GEMIN7|GEMIN6|RPS4Y2|RPSA|GEMIN4|DDX20|GEMIN2|SNRPB|SNRPD3|SNRPE|SNRPF|SNRPG|GEMIN8|RPS2|RPS3|RPS3A|RPS4X|RPS4Y1|RPS5|RPS6|RPS27L|RPS7|RPS8|RPS9|GEMIN5|RPS10|RPS11|RPS12|RPS13|RPS14|RPS15|RPS15A|RPS16|RPS17|RPS18|RPS19|RPS20
190	3	1|1|0	1	1	0	Translation	rRNA modification in the nucleus and cytosol	R-HSA-6790901	61	0.00439843	0.0273331	1.60589	0.00051689	0.0032121	1.7811				UTP14C|BMS1|TRMT112|RNA45SN5|DKC1|GAR1|NOP2|NOP10|NHP2|NOP56|RCL1|MPHOSPH10|EMG1|TBL3|UTP14A|NOP58|WDR3|DDX52|KRR1|BUD23|TSR3|WDR36|FBL|PDCD11|WDR43|DCAF13|NOL11|UTP25|DIMT1|UTP20|RRP7A|SNU13|FCF1|UTP18|UTP11|RPS2|DDX47|DDX49|HEATR1|NAT10|IMP3|THUMPD1|RPS6|UTP6|RPS7|PNO1|UTP3|RPS9|DHX37|PWP2|NOL6|NOC4L|RPS14|WDR75|UTP15|UTP4|NOP14|RRP36|RRP9|WDR46|IMP4
191	3	0|1|1	0	1	1	Translation	Mitochondrial translation elongation	R-HSA-5389840	87				0.00925802	0.0367094	1.47751	1.6606e-09	4.91205e-08	-2.3101	TSFM|MRPS25|MRPL58|MRPS31|MRPL14|MRPS26|MRPL28|MRPS24|MRPS15|MRPS11|MRPS9|MRPS6|MRPS30|MRPS5|MRPL41|MRPL40|MRPL3|MRPL38|TUFM|MRPL36|MRPL34|MRPL32|MRPL11|OXA1L|MRPL9|MRPL1|MRPL44|MRPS16|MRPS34|MRPL53|MRPS18C|MRPL54|CHCHD1|MRPL2|MRPL4|MRPS7|MRPL52|MRPS2|MRPL37|MRPL10|MRPL51|MRPL30|MRPL55|MRPL27|MRPL35|MRPL49|MRPS17|DAP3|MRPL57|MRPL48|MRPS23|MRPS33|MRPL24|MRPL39|MRPS21|MRPL21|MRPL50|MRPL16|AURKAIP1|…
192	3	0|1|1	0	1	1	Translation	Mitochondrial translation	R-HSA-5368287	93				0.00722697	0.0297735	1.48783	9.69087e-10	3.18507e-08	-2.29278	TSFM|MRPS25|MRPL58|MRPS31|MRPL14|MRPS26|MRPL28|MRPS24|MRPS15|MRPS11|MRPS9|MRPS6|MRPS30|MRPS5|MRPL41|MRPL40|MRPL3|MRPL38|TUFM|MRPL36|MRPL34|MTIF2|MRPL32|MRPL11|OXA1L|MRPL9|MRPL1|MRPL44|MRPS16|MRPS34|MRPL53|MRPS18C|MRPL54|CHCHD1|MRPL2|MRPL4|MRPS7|MRPL52|MRPS2|MTFMT|MRPL37|MRPL10|MRPL51|MRPL30|MRPL55|MRPL27|MRPL35|MRPL49|MRPS17|DAP3|MRPL57|MRPL48|MRPS23|MRPS33|MRPL24|MRPL39|MRPS21|MTIF3|MTRF1L|MRPL2…
193	3	0|1|1	0	1	1	Translation	Mitochondrial translation initiation	R-HSA-5368286	87				0.0106915	0.0409656	1.46498	1.40513e-09	4.42166e-08	-2.31479	MRPS25|MRPL58|MRPS31|MRPL14|MRPS26|MRPL28|MRPS24|MRPS15|MRPS11|MRPS9|MRPS6|MRPS30|MRPS5|MRPL41|MRPL40|MRPL3|MRPL38|MRPL36|MRPL34|MTIF2|MRPL32|MRPL11|OXA1L|MRPL9|MRPL1|MRPL44|MRPS16|MRPS34|MRPL53|MRPS18C|MRPL54|CHCHD1|MRPL2|MRPL4|MRPS7|MRPL52|MRPS2|MTFMT|MRPL37|MRPL10|MRPL51|MRPL30|MRPL55|MRPL27|MRPL35|MRPL49|MRPS17|DAP3|MRPL57|MRPL48|MRPS23|MRPS33|MRPL24|MRPL39|MRPS21|MTIF3|MRPL21|MRPL50|MRPL16|A…
194	3	0|0|1	0	0	1	Translation	Mitochondrial translation termination	R-HSA-5419276	87							2.96417e-09	8.2717e-08	-2.29761	MRPS25|MRPL58|MRPS31|MRPL14|MRPS26|MRPL28|MRPS24|MRPS15|MRPS11|MRPS9|MRPS6|MRPS30|MRPS5|MRPL41|MRPL40|MRPL3|MRPL38|MRPL36|MRPL34|MRPL32|MRPL11|OXA1L|MRPL9|MRPL1|MRPL44|MRPS16|MRPS34|MRPL53|MRPS18C|MRPL54|CHCHD1|MRPL2|MRPL4|MRPS7|MRPL52|MRPS2|MRPL37|MRPL10|MRPL51|MRPL30|MRPL55|MRPL27|MRPL35|MRPL49|MRPS17|DAP3|MRPL57|MRPL48|MRPS23|MRPS33|MRPL24|MRPL39|MRPS21|MTRF1L|MRPL21|MRPL50|MRPL16|AURKAIP1|MRP…
195	4	1|1|0	1	1	0	Toll-like Receptor Cascades	Toll-like Receptor Cascades	R-HSA-168898	168	3.63739e-07	1.14462e-05	1.88759	4.70134e-08	1.21987e-06	1.9685				MAPKAPK2|IRAK4|TIFA|NKIRAS2|PTPN11|NKIRAS1|TBK1|CNPY3|EEA1|TMED7-TICAM2|CD36|N4BP1|LRRC14|DNM3|LGMN|TICAM1|MAPK7|MAPK11|BIRC3|MAP2K6|GSDME|FGA|TRAF6|FGB|FGG|PLCG2|SFTPD|LY96|PIK3R4|PIK3C3|TLR9|PPP2CA|PPP2CB|PPP2R1A|TLR7|PPP2R1B|TLR8|HMGB1|PPP2R5D|BIRC2|MAP2K1|TICAM2|SOCS1|IRAK2|RPS6KA5|IRF7|PEDS1-UBE2V1|MAPK1|LBP|MAPK3|MAPK8|DUSP4|DUSP6|DUSP7|ATF1|CTSB|NFKB2|UBE2D1|UBE2D2|CTSK|UBE2D3|VRK3|TAB2|CH…
196	4	1|1|0	1	1	0	Toll-like Receptor Cascades	Toll Like Receptor 4 (TLR4) Cascade	R-HSA-166016	146	9.2249e-08	3.17294e-06	1.9653	5.57615e-07	1.09962e-05	1.92141				MAPKAPK2|IRAK4|TIFA|NKIRAS2|PTPN11|NKIRAS1|TBK1|TMED7-TICAM2|CD36|N4BP1|LRRC14|DNM3|TICAM1|MAPK7|MAPK11|BIRC3|MAP2K6|FGA|TRAF6|FGB|FGG|PLCG2|SFTPD|LY96|PPP2CA|PPP2CB|PPP2R1A|PPP2R1B|HMGB1|PPP2R5D|BIRC2|MAP2K1|TICAM2|SOCS1|IRAK2|RPS6KA5|IRF7|PEDS1-UBE2V1|MAPK1|LBP|MAPK3|MAPK8|DUSP4|DUSP6|DUSP7|ATF1|NFKB2|UBE2D1|UBE2D2|UBE2D3|VRK3|TAB2|CHUK|FBXW11|IKBKB|NFKB1|NFKBIA|NFKBIB|MAPK9|S100B|MAPK10|MAP2K3…
197	4	1|1|0	1	1	0	Toll-like Receptor Cascades	TRIF(TICAM1)-mediated TLR4 signaling	R-HSA-937061	110	1.40527e-05	0.000288666	1.86635	2.48849e-06	3.9575e-05	1.91973				MAPKAPK2|TIFA|NKIRAS2|PTPN11|NKIRAS1|TBK1|TMED7-TICAM2|N4BP1|LRRC14|TICAM1|MAPK7|MAPK11|BIRC3|MAP2K6|TRAF6|LY96|PPP2CA|PPP2CB|PPP2R1A|PPP2R1B|HMGB1|PPP2R5D|BIRC2|MAP2K1|TICAM2|IRAK2|RPS6KA5|IRF7|PEDS1-UBE2V1|MAPK1|MAPK3|MAPK8|DUSP4|DUSP6|DUSP7|ATF1|NFKB2|UBE2D1|UBE2D2|UBE2D3|VRK3|TAB2|CHUK|FBXW11|IKBKB|NFKB1|NFKBIA|NFKBIB|MAPK9|S100B|MAPK10|MAP2K3|RPS27A|MAP2K7|RELA|SKP1|MAP3K7|CUL1|IKBKG|BTRC|TL…
198	4	1|1|0	1	1	0	Toll-like Receptor Cascades	MyD88-independent TLR4 cascade	R-HSA-166166	110	1.40527e-05	0.000288666	1.86635	2.48849e-06	3.9575e-05	1.91973				MAPKAPK2|TIFA|NKIRAS2|PTPN11|NKIRAS1|TBK1|TMED7-TICAM2|N4BP1|LRRC14|TICAM1|MAPK7|MAPK11|BIRC3|MAP2K6|TRAF6|LY96|PPP2CA|PPP2CB|PPP2R1A|PPP2R1B|HMGB1|PPP2R5D|BIRC2|MAP2K1|TICAM2|IRAK2|RPS6KA5|IRF7|PEDS1-UBE2V1|MAPK1|MAPK3|MAPK8|DUSP4|DUSP6|DUSP7|ATF1|NFKB2|UBE2D1|UBE2D2|UBE2D3|VRK3|TAB2|CHUK|FBXW11|IKBKB|NFKB1|NFKBIA|NFKBIB|MAPK9|S100B|MAPK10|MAP2K3|RPS27A|MAP2K7|RELA|SKP1|MAP3K7|CUL1|IKBKG|BTRC|TL…
199	4	1|1|0	1	1	0	Toll-like Receptor Cascades	Toll Like Receptor 3 (TLR3) Cascade	R-HSA-168164	105	2.62942e-05	0.000483599	1.83596	4.13647e-06	6.05727e-05	1.91634				MAPKAPK2|TIFA|NKIRAS2|NKIRAS1|TBK1|N4BP1|LRRC14|TICAM1|MAPK7|MAPK11|BIRC3|MAP2K6|TRAF6|PPP2CA|PPP2CB|PPP2R1A|PPP2R1B|HMGB1|PPP2R5D|BIRC2|MAP2K1|IRAK2|RPS6KA5|IRF7|PEDS1-UBE2V1|MAPK1|MAPK3|MAPK8|DUSP4|DUSP6|DUSP7|ATF1|NFKB2|UBE2D1|UBE2D2|UBE2D3|VRK3|TAB2|CHUK|FBXW11|IKBKB|NFKB1|NFKBIA|NFKBIB|MAPK9|S100B|MAPK10|MAP2K3|RPS27A|MAP2K7|RELA|SKP1|MAP3K7|CUL1|IKBKG|BTRC|USP18|TP53|TRAF2|UBA52|UBB|UBC|RPS…
200	4	1|1|0	1	1	0	Toll-like Receptor Cascades	Toll Like Receptor TLR6:TLR2 Cascade	R-HSA-168188	113	5.11551e-06	0.00012203	1.88207	2.02304e-05	0.000233756	1.81677				MAPKAPK2|IRAK4|TIFA|NKIRAS2|NKIRAS1|CD36|N4BP1|LRRC14|MAPK7|MAPK11|MAP2K6|FGA|TRAF6|FGB|FGG|LY96|PPP2CA|PPP2CB|PPP2R1A|PPP2R1B|HMGB1|PPP2R5D|MAP2K1|SOCS1|IRAK2|RPS6KA5|PEDS1-UBE2V1|MAPK1|MAPK3|MAPK8|DUSP4|DUSP6|DUSP7|ATF1|NFKB2|VRK3|TAB2|CHUK|FBXW11|IKBKB|NFKB1|NFKBIA|NFKBIB|MAPK9|S100B|MAPK10|MAP2K3|RPS27A|MAP2K7|RELA|SKP1|ECSIT|PELI2|MAP3K7|PELI1|TLR6|CUL1|IKBKG|TIRAP|BTRC|TLR4|USP18|TP53|TRAF2…
201	4	1|1|0	1	1	0	Toll-like Receptor Cascades	MyD88:MAL(TIRAP) cascade initiated on plasma membrane	R-HSA-166058	113	5.11551e-06	0.00012203	1.88207	2.02304e-05	0.000233756	1.81677				MAPKAPK2|IRAK4|TIFA|NKIRAS2|NKIRAS1|CD36|N4BP1|LRRC14|MAPK7|MAPK11|MAP2K6|FGA|TRAF6|FGB|FGG|LY96|PPP2CA|PPP2CB|PPP2R1A|PPP2R1B|HMGB1|PPP2R5D|MAP2K1|SOCS1|IRAK2|RPS6KA5|PEDS1-UBE2V1|MAPK1|MAPK3|MAPK8|DUSP4|DUSP6|DUSP7|ATF1|NFKB2|VRK3|TAB2|CHUK|FBXW11|IKBKB|NFKB1|NFKBIA|NFKBIB|MAPK9|S100B|MAPK10|MAP2K3|RPS27A|MAP2K7|RELA|SKP1|ECSIT|PELI2|MAP3K7|PELI1|TLR6|CUL1|IKBKG|TIRAP|BTRC|TLR4|USP18|TP53|TRAF2…
202	4	1|1|0	1	1	0	Toll-like Receptor Cascades	Toll Like Receptor TLR1:TLR2 Cascade	R-HSA-168179	116	8.59979e-06	0.000187046	1.87303	2.98984e-05	0.000329998	1.81033				MAPKAPK2|IRAK4|TIFA|NKIRAS2|NKIRAS1|CD36|N4BP1|LRRC14|MAPK7|MAPK11|MAP2K6|FGA|TRAF6|FGB|FGG|SFTPD|LY96|PPP2CA|PPP2CB|PPP2R1A|PPP2R1B|HMGB1|PPP2R5D|MAP2K1|SOCS1|IRAK2|RPS6KA5|PEDS1-UBE2V1|MAPK1|MAPK3|MAPK8|DUSP4|DUSP6|DUSP7|ATF1|NFKB2|VRK3|TAB2|CHUK|FBXW11|IKBKB|NFKB1|NFKBIA|NFKBIB|MAPK9|S100B|MAPK10|MAP2K3|RPS27A|MAP2K7|RELA|SKP1|ECSIT|PELI2|MAP3K7|PELI1|TLR6|CUL1|IKBKG|TIRAP|BTRC|TLR4|USP18|TP53…
203	4	1|1|0	1	1	0	Toll-like Receptor Cascades	Toll Like Receptor 2 (TLR2) Cascade	R-HSA-181438	116	8.59979e-06	0.000187046	1.87303	2.98984e-05	0.000329998	1.81033				MAPKAPK2|IRAK4|TIFA|NKIRAS2|NKIRAS1|CD36|N4BP1|LRRC14|MAPK7|MAPK11|MAP2K6|FGA|TRAF6|FGB|FGG|SFTPD|LY96|PPP2CA|PPP2CB|PPP2R1A|PPP2R1B|HMGB1|PPP2R5D|MAP2K1|SOCS1|IRAK2|RPS6KA5|PEDS1-UBE2V1|MAPK1|MAPK3|MAPK8|DUSP4|DUSP6|DUSP7|ATF1|NFKB2|VRK3|TAB2|CHUK|FBXW11|IKBKB|NFKB1|NFKBIA|NFKBIB|MAPK9|S100B|MAPK10|MAP2K3|RPS27A|MAP2K7|RELA|SKP1|ECSIT|PELI2|MAP3K7|PELI1|TLR6|CUL1|IKBKG|TIRAP|BTRC|TLR4|USP18|TP53…
204	4	1|1|0	1	1	0	Toll-like Receptor Cascades	Toll Like Receptor 9 (TLR9) Cascade	R-HSA-168138	108	6.87695e-05	0.00104856	1.78654	0.000178501	0.00130051	1.73384				MAPKAPK2|IRAK4|TIFA|NKIRAS2|NKIRAS1|EEA1|TMED7-TICAM2|N4BP1|LRRC14|TICAM1|MAPK7|MAPK11|MAP2K6|TRAF6|LY96|PIK3R4|PIK3C3|TLR9|PPP2CA|PPP2CB|PPP2R1A|TLR7|PPP2R1B|HMGB1|PPP2R5D|MAP2K1|TICAM2|IRAK2|RPS6KA5|IRF7|PEDS1-UBE2V1|MAPK1|MAPK3|MAPK8|DUSP4|DUSP6|DUSP7|ATF1|NFKB2|VRK3|TAB2|CHUK|FBXW11|IKBKB|NFKB1|NFKBIA|RBSN|NFKBIB|MAPK9|S100B|MAPK10|MAP2K3|RPS27A|MAP2K7|RELA|SKP1|ECSIT|PELI2|MAP3K7|PELI1|CUL1|…
205	4	1|1|0	1	1	0	Toll-like Receptor Cascades	Toll Like Receptor 7/8 (TLR7/8) Cascade	R-HSA-168181	105	0.00012336	0.00160044	1.74841	0.00020758	0.00147601	1.72464				MAPKAPK2|IRAK4|TIFA|NKIRAS2|NKIRAS1|TMED7-TICAM2|N4BP1|LRRC14|TICAM1|MAPK7|MAPK11|MAP2K6|TRAF6|LY96|TLR9|PPP2CA|PPP2CB|PPP2R1A|TLR7|PPP2R1B|TLR8|HMGB1|PPP2R5D|MAP2K1|TICAM2|IRAK2|RPS6KA5|IRF7|PEDS1-UBE2V1|MAPK1|MAPK3|MAPK8|DUSP4|DUSP6|DUSP7|ATF1|NFKB2|VRK3|TAB2|CHUK|FBXW11|IKBKB|NFKB1|NFKBIA|NFKBIB|MAPK9|S100B|MAPK10|MAP2K3|RPS27A|MAP2K7|RELA|SKP1|ECSIT|PELI2|MAP3K7|PELI1|CUL1|IKBKG|BTRC|TLR4|USP…
206	4	1|1|0	1	1	0	Toll-like Receptor Cascades	MyD88 dependent cascade initiated on endosome	R-HSA-975155	104	0.000105163	0.00147768	1.76407	0.000256725	0.00178261	1.70939				MAPKAPK2|IRAK4|TIFA|NKIRAS2|NKIRAS1|TMED7-TICAM2|N4BP1|LRRC14|TICAM1|MAPK7|MAPK11|MAP2K6|TRAF6|LY96|TLR9|PPP2CA|PPP2CB|PPP2R1A|TLR7|PPP2R1B|HMGB1|PPP2R5D|MAP2K1|TICAM2|IRAK2|RPS6KA5|IRF7|PEDS1-UBE2V1|MAPK1|MAPK3|MAPK8|DUSP4|DUSP6|DUSP7|ATF1|NFKB2|VRK3|TAB2|CHUK|FBXW11|IKBKB|NFKB1|NFKBIA|NFKBIB|MAPK9|S100B|MAPK10|MAP2K3|RPS27A|MAP2K7|RELA|SKP1|ECSIT|PELI2|MAP3K7|PELI1|CUL1|IKBKG|BTRC|TLR4|USP18|TP…
207	4	1|1|0	1	1	0	Toll-like Receptor Cascades	MyD88 cascade initiated on plasma membrane	R-HSA-975871	97	0.000113248	0.00150895	1.76916	0.000329612	0.00218608	1.70829				MAPKAPK2|IRAK4|TIFA|NKIRAS2|NKIRAS1|N4BP1|LRRC14|MAPK7|MAPK11|MAP2K6|TRAF6|PPP2CA|PPP2CB|PPP2R1A|PPP2R1B|HMGB1|PPP2R5D|MAP2K1|IRAK2|RPS6KA5|PEDS1-UBE2V1|MAPK1|MAPK3|MAPK8|DUSP4|DUSP6|DUSP7|ATF1|NFKB2|VRK3|TAB2|CHUK|FBXW11|IKBKB|NFKB1|NFKBIA|NFKBIB|MAPK9|S100B|MAPK10|MAP2K3|RPS27A|TLR5|MAP2K7|RELA|SKP1|ECSIT|PELI2|MAP3K7|PELI1|CUL1|IKBKG|BTRC|USP18|TP53|TRAF2|UBA52|UBB|MYD88|UBC|RPS6KA1|RPS6KA2|RP…
208	4	1|1|0	1	1	0	Toll-like Receptor Cascades	Toll Like Receptor 10 (TLR10) Cascade	R-HSA-168142	97	0.000113248	0.00150895	1.76916	0.000329612	0.00218608	1.70829				MAPKAPK2|IRAK4|TIFA|NKIRAS2|NKIRAS1|N4BP1|LRRC14|MAPK7|MAPK11|MAP2K6|TRAF6|PPP2CA|PPP2CB|PPP2R1A|PPP2R1B|HMGB1|PPP2R5D|MAP2K1|IRAK2|RPS6KA5|PEDS1-UBE2V1|MAPK1|MAPK3|MAPK8|DUSP4|DUSP6|DUSP7|ATF1|NFKB2|VRK3|TAB2|CHUK|FBXW11|IKBKB|NFKB1|NFKBIA|NFKBIB|MAPK9|S100B|MAPK10|MAP2K3|RPS27A|TLR5|MAP2K7|RELA|SKP1|ECSIT|PELI2|MAP3K7|PELI1|CUL1|IKBKG|BTRC|USP18|TP53|TRAF2|UBA52|UBB|MYD88|UBC|RPS6KA1|RPS6KA2|RP…
209	4	1|1|0	1	1	0	Toll-like Receptor Cascades	Toll Like Receptor 5 (TLR5) Cascade	R-HSA-168176	97	0.000113248	0.00150895	1.76916	0.000329612	0.00218608	1.70829				MAPKAPK2|IRAK4|TIFA|NKIRAS2|NKIRAS1|N4BP1|LRRC14|MAPK7|MAPK11|MAP2K6|TRAF6|PPP2CA|PPP2CB|PPP2R1A|PPP2R1B|HMGB1|PPP2R5D|MAP2K1|IRAK2|RPS6KA5|PEDS1-UBE2V1|MAPK1|MAPK3|MAPK8|DUSP4|DUSP6|DUSP7|ATF1|NFKB2|VRK3|TAB2|CHUK|FBXW11|IKBKB|NFKB1|NFKBIA|NFKBIB|MAPK9|S100B|MAPK10|MAP2K3|RPS27A|TLR5|MAP2K7|RELA|SKP1|ECSIT|PELI2|MAP3K7|PELI1|CUL1|IKBKG|BTRC|USP18|TP53|TRAF2|UBA52|UBB|MYD88|UBC|RPS6KA1|RPS6KA2|RP…
210	4	1|1|0	1	1	0	Toll-like Receptor Cascades	TRAF6 mediated induction of NFkB and MAP kinases upon TLR7/8 or 9 activation	R-HSA-975138	103	0.00015975	0.0019209	1.74177	0.000384791	0.00248518	1.68915				MAPKAPK2|IRAK4|TIFA|NKIRAS2|NKIRAS1|TMED7-TICAM2|N4BP1|LRRC14|TICAM1|MAPK7|MAPK11|MAP2K6|TRAF6|LY96|TLR9|PPP2CA|PPP2CB|PPP2R1A|TLR7|PPP2R1B|HMGB1|PPP2R5D|MAP2K1|TICAM2|IRAK2|RPS6KA5|PEDS1-UBE2V1|MAPK1|MAPK3|MAPK8|DUSP4|DUSP6|DUSP7|ATF1|NFKB2|VRK3|TAB2|CHUK|FBXW11|IKBKB|NFKB1|NFKBIA|NFKBIB|MAPK9|S100B|MAPK10|MAP2K3|RPS27A|MAP2K7|RELA|SKP1|ECSIT|PELI2|MAP3K7|PELI1|CUL1|IKBKG|BTRC|TLR4|USP18|TP53|TR…
211	4	1|1|0	1	1	0	Toll-like Receptor Cascades	NOD1/2 Signaling Pathway	R-HSA-168638	37	0.00572704	0.0338812	1.65854	0.000971833	0.00555349	1.81659				TAB2|UBE2N|CHUK|BIRC2|IKBKB|CARD9|MAPK12|RPS27A|UBE2V1|ITCH|IRAK2|MAP3K7|IKBKG|CASP2|PEDS1-UBE2V1|UBA52|MAPK11|UBB|CASP1|MAPK13|UBC|CASP4|CYLD|BIRC3|MAP2K6|TRAF6|CASP8|CASP9|RIPK2|NOD2|NOD1|TAB3|IRAK1|TAB1|AAMP|TNFAIP3|MAPK14
212	4	1|1|0	1	1	0	Toll-like Receptor Cascades	Diseases associated with the TLR signaling cascade	R-HSA-5602358	31	0.00110735	0.00891825	1.83478	0.00124955	0.0067944	1.83264				CHUK|IRAK4|IKBKB|NFKB1|NFKBIA|TRAF3|TLR5|RELA|CD36|TLR6|IKBKG|TIRAP|TLR4|TICAM1|MYD88|S100A1|S100A8|S100A9|FGA|FGB|BTK|TLR1|FGG|TLR2|TLR3|UNC93B1|TLR10|LY96|NFKB2|CD14|HMGB1
213	4	1|1|0	1	1	0	Toll-like Receptor Cascades	Diseases of Immune System	R-HSA-5260271	31	0.00110735	0.00891825	1.83478	0.00124955	0.0067944	1.83264				CHUK|IRAK4|IKBKB|NFKB1|NFKBIA|TRAF3|TLR5|RELA|CD36|TLR6|IKBKG|TIRAP|TLR4|TICAM1|MYD88|S100A1|S100A8|S100A9|FGA|FGB|BTK|TLR1|FGG|TLR2|TLR3|UNC93B1|TLR10|LY96|NFKB2|CD14|HMGB1
214	4	1|1|0	1	1	0	Toll-like Receptor Cascades	TAK1-dependent IKK and NF-kappa-B activation	R-HSA-445989	45	0.00200255	0.0149584	1.72164	0.00149867	0.00794457	1.7487				TAB2|UBE2N|CHUK|TIFA|IKBKB|NKIRAS2|NKIRAS1|IKBIP|NFKB1|NFKBIA|NFKBIB|S100B|RPS27A|RELA|N4BP1|UBE2V1|LRRC14|IRAK2|MAP3K7|IKBKG|NLRX1|USP18|TP53|PEDS1-UBE2V1|ALPK1|TRAF2|UBA52|UBB|UBC|NLRC5|AGER|APP|TRAF6|S100A12|SAA1|CASP8|RIPK2|NFKB2|NOD2|NOD1|TAB3|IRAK1|TAB1|USP14|HMGB1
215	4	1|1|0	1	1	0	Toll-like Receptor Cascades	RIP-mediated NFkB activation via ZBP1	R-HSA-1810476	17	0.00263434	0.018292	1.80593	0.00189348	0.0097238	1.83597				CHUK|IKBKB|NKIRAS2|NKIRAS1|NFKB1|RIPK3|NFKBIA|NFKBIB|DHX9|TLR3|RELA|ZBP1|RIPK1|NFKB2|IKBKG|TICAM1|MYD88
216	4	1|1|0	1	1	0	Toll-like Receptor Cascades	Nucleotide-binding domain, leucine rich repeat containing receptor (NLR) signaling pathways	R-HSA-168643	57	0.00100295	0.00838062	1.73072	0.00255064	0.0125329	1.6639				TAB2|CHUK|PYCARD|IKBKB|TXN|NFKB1|BCL2|BCL2L1|MAPK12|RPS27A|RELA|ITCH|MAP3K7|IKBKG|CASP2|HMOX1|MEFV|UBA52|MAPK11|UBB|MAPK13|UBC|BIRC3|MAP2K6|APP|TRAF6|CASP8|TXNIP|CASP9|SUGT1|NOD2|NOD1|NLRC4|TAB1|TNFAIP3|NLRP3|UBE2N|BIRC2|PSTPIP1|HSP90AB1|CARD9|UBE2V1|NLRP1|IRAK2|PEDS1-UBE2V1|CASP1|CASP4|CYLD|RIPK2|PANX1|NFKB2|AIM2|TAB3|IRAK1|AAMP|MAPK14|P2RX7
217	4	1|1|0	1	1	0	Toll-like Receptor Cascades	MAP kinase activation	R-HSA-450294	64	0.00396122	0.0255836	1.60348	0.00314957	0.0146947	1.62457				TAB2|CHUK|MAPKAPK2|FBXW11|IKBKB|NFKB1|MAPK9|MAPK10|MAP2K3|RPS27A|MAP2K7|SKP1|MAP3K7|CUL1|IKBKG|BTRC|MAPK7|UBA52|MAPK11|UBB|UBC|MAP2K6|RPS6KA1|RPS6KA2|RPS6KA3|TRAF6|NOD2|MAP2K4|NOD1|TAB1|PPP2CA|PPP2CB|MEF2A|PPP2R1A|PPP2R1B|MEF2C|PPP2R5D|UBE2N|MAP2K1|CREB1|UBE2V1|IRAK2|RPS6KA5|MAP3K8|ATF2|MAPKAPK3|TNIP2|PEDS1-UBE2V1|MAPK1|MAPK3|MAPK8|DUSP3|ELK1|DUSP4|DUSP6|DUSP7|FOS|RIPK2|ATF1|TAB3|IRAK1|JUN|VRK3|M…
218	4	1|1|0	1	1	0	Toll-like Receptor Cascades	Interleukin-17 signaling	R-HSA-448424	72	0.0077219	0.0427741	1.53302	0.00823494	0.0334601	1.52219				TAB2|CHUK|IL17C|MAPKAPK2|FBXW11|IKBKB|NFKB1|IL17RB|MAPK9|MAPK10|MAP2K3|RPS27A|MAP2K7|SKP1|MAP3K7|CUL1|IKBKG|BTRC|MAPK7|UBA52|MAPK11|UBB|UBC|MAP2K6|RPS6KA1|RPS6KA2|RPS6KA3|TRAF6|NOD2|MAP2K4|IL25|NOD1|TAB1|PPP2CA|PPP2CB|MEF2A|PPP2R1A|PPP2R1B|MEF2C|PPP2R5D|UBE2N|IL17F|MAP2K1|IL17A|CREB1|UBE2V1|IL17RE|IRAK2|RPS6KA5|MAP3K8|ATF2|MAPKAPK3|TNIP2|PEDS1-UBE2V1|MAPK1|MAPK3|MAPK8|DUSP3|IL17RC|ELK1|DUSP4|DUSP…
219	4	0|1|0	0	1	0	Toll-like Receptor Cascades	Regulation of TLR by endogenous ligand	R-HSA-5686938	21				0.00925153	0.0367094	1.70004				S100A1|GSDME|S100A8|S100A9|FGA|FGB|GSDMD|TLR1|FGG|TLR2|SFTPA1|SFTPD|CD36|SFTPA2|LY96|APOB|TLR6|TLR4|CD14|LBP|HMGB1
220	5	1|1|0	1	1	0	DNA Double-Strand Break Repair	DNA Double-Strand Break Repair	R-HSA-5693532	168	4.24317e-05	0.000682136	1.70459	4.65381e-08	1.21987e-06	1.98893				MRE11|NBN|ATM|RAD51|TOPBP1|RBBP8|BLM|CHEK2|BRCA2|TOP3A|RMI2|RAD9B|KDM4A|RNF168|ATR|BRCA1|UBE2I|SIRT6|RNF4|PIAS4|RTEL1|BABAM1|XRCC6|HUS1|DNA2|LIG4|ABL1|UBE2V2|BAP1|PCNA|RFC1|WRN|RFC2|RFC3|RFC4|RFC5|RPA1|UIMC1|RPA2|RPA3|POLD3|POLK|POLE3|POLD1|SUMO2|XRCC4|POLD2|XRCC5|POLE|POLE2|POLH|PPP5C|POLE4|MAPK8|POLD4|BARD1|RAD1|RAD9A|RAD17|RAD51D|TP53BP1|LOC102724334|NSD2|H4C16|H2BC26|BRCC3|HERC2|H2BC1|RAD51C|…
221	5	1|1|0	1	1	0	DNA Double-Strand Break Repair	HDR through Homologous Recombination (HRR)	R-HSA-5685942	68	0.000255356	0.00273675	1.79243	2.98751e-07	6.49783e-06	2.16585				MRE11|RHNO1|ATRIP|NBN|ATM|RAD51|TOPBP1|RBBP8|BLM|BRCA2|TOP3A|EXO1|RPS27A|RMI2|XRCC2|RAD9B|ATR|CHEK1|BRCA1|PALB2|UBA52|UBB|UBC|SEM1|RAD51AP1|RTEL1|HUS1|DNA2|PCNA|RFC1|WRN|RFC2|RFC3|RFC4|RFC5|RPA1|RPA2|RPA3|POLD3|POLK|POLE3|KAT5|POLD1|POLD2|POLE|POLE2|EME1|POLH|EME2|SPIDR|POLE4|GEN1|POLD4|SLX1A|XRCC3|BARD1|SLX1B|RAD1|MUS81|RAD9A|SLX4|RAD17|RAD51D|BRIP1|RAD51C|RMI1|RAD51B|RAD50
222	5	1|1|0	1	1	0	DNA Double-Strand Break Repair	Homologous DNA Pairing and Strand Exchange	R-HSA-5693579	43	6.09676e-05	0.000939281	1.95454	5.13488e-07	1.03173e-05	2.19124				MRE11|RHNO1|ATRIP|NBN|ATM|RAD51|TOPBP1|RBBP8|BLM|BRCA2|WRN|RFC2|TOP3A|RFC3|EXO1|RFC4|RFC5|RPA1|RMI2|RPA2|RPA3|XRCC2|RAD9B|ATR|KAT5|CHEK1|BRCA1|PALB2|XRCC3|BARD1|RAD1|RAD9A|RAD17|SEM1|RAD51D|RAD51AP1|BRIP1|RAD51C|RMI1|HUS1|RAD51B|RAD50|DNA2
223	5	1|1|0	1	1	0	DNA Double-Strand Break Repair	DNA Repair	R-HSA-73894	336	3.06042e-05	0.000545345	1.59029	5.16216e-07	1.03173e-05	1.68084				CETN2|MCRS1|CENPS|TOPBP1|CHEK2|RMI2|RAD9B|PPIE|RNF168|ATR|CENPX|BRCA1|UBE2I|SIRT6|PIAS4|COPS7A|RTEL1|BABAM1|ALKBH5|FTO|HUS1|ACTR5|DNA2|BAP1|INO80B|COPS7B|WRN|RUVBL1|UIMC1|GPS1|MAPK8|BARD1|RAD1|COPS3|RAD9A|RAD17|EP300|TP53BP1|ACTR8|NSD2|BRCC3|RAD51C|RMI1|RAD51B|ACTB|RHNO1|ATRIP|ABRAXAS1|SMARCA5|RNF8|EXO1|RPS27A|CLSPN|BABAM2|MDC1|CHEK1|TP53|UBA52|UBB|UBC|ACTL6A|SEM1|PRKDC|RAD51AP1|ERCC6|CDK2|PNKP|M…
224	5	1|1|0	1	1	0	DNA Double-Strand Break Repair	Homology Directed Repair	R-HSA-5693538	138	0.000305323	0.00315785	1.6705	1.05911e-06	1.89851e-05	1.9329				MRE11|NBN|ATM|RAD51|TOPBP1|RBBP8|BLM|BRCA2|TOP3A|RMI2|RAD9B|RNF168|ATR|BRCA1|UBE2I|SIRT6|RNF4|PIAS4|RTEL1|BABAM1|HUS1|DNA2|ABL1|UBE2V2|PCNA|RFC1|WRN|RFC2|RFC3|RFC4|RFC5|RPA1|UIMC1|RPA2|RPA3|POLD3|POLK|POLE3|POLD1|SUMO2|POLD2|POLE|POLE2|POLH|POLE4|POLD4|BARD1|RAD1|RAD9A|RAD17|RAD51D|TP53BP1|LOC102724334|NSD2|H4C16|H2BC26|BRCC3|HERC2|H2BC1|RAD51C|RMI1|RAD51B|H2AX|H2BC5|H2BC3|RHNO1|ATRIP|ABRAXAS1|H4…
225	5	1|1|0	1	1	0	DNA Double-Strand Break Repair	Resolution of D-Loop Structures	R-HSA-5693537	35	0.000122211	0.00159956	1.94331	1.54568e-06	2.68948e-05	2.19852				MRE11|NBN|ATM|RAD51|RBBP8|BLM|BRCA2|WRN|TOP3A|EXO1|RMI2|XRCC2|KAT5|BRCA1|EME1|PALB2|EME2|SPIDR|GEN1|SLX1A|XRCC3|BARD1|SLX1B|MUS81|SLX4|SEM1|RAD51D|RAD51AP1|RTEL1|BRIP1|RAD51C|RMI1|RAD51B|RAD50|DNA2
226	5	1|1|0	1	1	0	DNA Double-Strand Break Repair	Resolution of D-loop Structures through Holliday Junction Intermediates	R-HSA-5693568	34	0.000116176	0.00153415	1.95241	3.10199e-06	4.77901e-05	2.18643				MRE11|NBN|ATM|RAD51|RBBP8|BLM|BRCA2|WRN|TOP3A|EXO1|RMI2|XRCC2|KAT5|BRCA1|EME1|PALB2|EME2|SPIDR|GEN1|SLX1A|XRCC3|BARD1|SLX1B|MUS81|SLX4|SEM1|RAD51D|RAD51AP1|BRIP1|RAD51C|RMI1|RAD51B|RAD50|DNA2
227	5	1|1|0	1	1	0	DNA Double-Strand Break Repair	HDR through Homologous Recombination (HRR) or Single Strand Annealing (SSA)	R-HSA-5693567	132	0.000295272	0.00307911	1.68372	3.18095e-06	4.85013e-05	1.92838				MRE11|NBN|ATM|RAD51|TOPBP1|RBBP8|BLM|BRCA2|TOP3A|RMI2|RAD9B|RNF168|ATR|BRCA1|UBE2I|SIRT6|RNF4|PIAS4|RTEL1|BABAM1|HUS1|DNA2|ABL1|UBE2V2|PCNA|RFC1|WRN|RFC2|RFC3|RFC4|RFC5|RPA1|UIMC1|RPA2|RPA3|POLD3|POLK|POLE3|POLD1|SUMO2|POLD2|POLE|POLE2|POLH|POLE4|POLD4|BARD1|RAD1|RAD9A|RAD17|RAD51D|TP53BP1|LOC102724334|NSD2|H4C16|H2BC26|BRCC3|HERC2|H2BC1|RAD51C|RMI1|RAD51B|H2AX|H2BC5|H2BC3|RHNO1|ATRIP|ABRAXAS1|H4…
228	5	1|1|0	1	1	0	DNA Double-Strand Break Repair	Diseases of DNA Double-Strand Break Repair	R-HSA-9675136	41	0.00014842	0.00182643	1.90711	4.3168e-06	6.19858e-05	2.13868				MRE11|RHNO1|ATRIP|NBN|ATM|RAD51|TOPBP1|RBBP8|BLM|BRCA2|WRN|RFC2|TOP3A|RFC3|EXO1|RFC4|RFC5|RPA1|RMI2|RPA2|RPA3|XRCC2|RAD9B|ATR|KAT5|BRCA1|PALB2|BARD1|RAD1|RAD9A|RAD17|SEM1|RAD51D|RAD51AP1|BRIP1|RAD51C|RMI1|HUS1|RAD51B|RAD50|DNA2
229	5	1|1|0	1	1	0	DNA Double-Strand Break Repair	Defective homologous recombination repair (HRR) due to BRCA2 loss of function	R-HSA-9701190	41	0.00014842	0.00182643	1.90711	4.3168e-06	6.19858e-05	2.13868				MRE11|RHNO1|ATRIP|NBN|ATM|RAD51|TOPBP1|RBBP8|BLM|BRCA2|WRN|RFC2|TOP3A|RFC3|EXO1|RFC4|RFC5|RPA1|RMI2|RPA2|RPA3|XRCC2|RAD9B|ATR|KAT5|BRCA1|PALB2|BARD1|RAD1|RAD9A|RAD17|SEM1|RAD51D|RAD51AP1|BRIP1|RAD51C|RMI1|HUS1|RAD51B|RAD50|DNA2
230	5	1|1|0	1	1	0	DNA Double-Strand Break Repair	Resolution of D-loop Structures through Synthesis-Dependent Strand Annealing (SDSA)	R-HSA-5693554	27	0.000377328	0.00374542	1.91747	9.1219e-06	0.000126087	2.12828				MRE11|NBN|ATM|RAD51|RBBP8|BLM|BRCA2|WRN|TOP3A|EXO1|RMI2|XRCC2|KAT5|BRCA1|PALB2|XRCC3|BARD1|SEM1|RAD51D|RAD51AP1|RTEL1|BRIP1|RAD51C|RMI1|RAD51B|RAD50|DNA2
231	5	1|1|0	1	1	0	DNA Double-Strand Break Repair	Presynaptic phase of homologous DNA pairing and strand exchange	R-HSA-5693616	40	0.000329464	0.00336053	1.86575	1.07273e-05	0.000140404	2.08899				MRE11|RHNO1|ATRIP|NBN|ATM|RAD51|TOPBP1|RBBP8|BLM|BRCA2|WRN|RFC2|TOP3A|RFC3|EXO1|RFC4|RFC5|RPA1|RMI2|RPA2|RPA3|XRCC2|RAD9B|ATR|KAT5|CHEK1|BRCA1|BARD1|RAD1|RAD9A|RAD17|SEM1|RAD51D|BRIP1|RAD51C|RMI1|HUS1|RAD51B|RAD50|DNA2
232	5	1|1|0	1	1	0	DNA Double-Strand Break Repair	Diseases of DNA repair	R-HSA-9675135	51	5.6861e-05	0.000894653	1.92389	2.80208e-05	0.000316357	1.99651				MRE11|NTHL1|RHNO1|OGG1|ATRIP|NBN|NEIL3|MSH6|ATM|RAD51|TOPBP1|RBBP8|BLM|BRCA2|TOP3A|EXO1|NEIL1|RMI2|XRCC2|RAD9B|ATR|BRCA1|PALB2|MSH2|MSH3|SEM1|RAD51AP1|MUTYH|HUS1|DNA2|WRN|RFC2|PMS2|RFC3|RFC4|RFC5|RPA1|RPA2|RPA3|KAT5|BARD1|RAD1|RAD9A|RAD17|RAD51D|BRIP1|RAD51C|RMI1|RAD51B|RAD50|MLH1
233	5	1|1|0	1	1	0	DNA Double-Strand Break Repair	Defective HDR through Homologous Recombination Repair (HRR) due to PALB2 loss of BRCA2/RAD51/RAD51C binding function	R-HSA-9704646	25	0.000469295	0.00444928	1.91295	4.80618e-05	0.00047707	2.10264				MRE11|NBN|ATM|RAD51|RBBP8|BLM|BRCA2|WRN|TOP3A|EXO1|RMI2|XRCC2|KAT5|BRCA1|PALB2|BARD1|SEM1|RAD51D|RAD51AP1|BRIP1|RAD51C|RMI1|RAD51B|RAD50|DNA2
234	5	1|1|0	1	1	0	DNA Double-Strand Break Repair	Defective HDR through Homologous Recombination Repair (HRR) due to PALB2 loss of BRCA1 binding function	R-HSA-9704331	25	0.000469295	0.00444928	1.91295	4.80618e-05	0.00047707	2.10264				MRE11|NBN|ATM|RAD51|RBBP8|BLM|BRCA2|WRN|TOP3A|EXO1|RMI2|XRCC2|KAT5|BRCA1|PALB2|BARD1|SEM1|RAD51D|RAD51AP1|BRIP1|RAD51C|RMI1|RAD51B|RAD50|DNA2
235	5	1|1|0	1	1	0	DNA Double-Strand Break Repair	Defective HDR through Homologous Recombination (HRR) due to PALB2 loss of function	R-HSA-9701193	25	0.000469295	0.00444928	1.91295	4.80618e-05	0.00047707	2.10264				MRE11|NBN|ATM|RAD51|RBBP8|BLM|BRCA2|WRN|TOP3A|EXO1|RMI2|XRCC2|KAT5|BRCA1|PALB2|BARD1|SEM1|RAD51D|RAD51AP1|BRIP1|RAD51C|RMI1|RAD51B|RAD50|DNA2
236	5	1|1|0	1	1	0	DNA Double-Strand Break Repair	Defective HDR through Homologous Recombination (HRR) due to BRCA1 loss-of-function	R-HSA-9701192	25	0.000469295	0.00444928	1.91295	4.80618e-05	0.00047707	2.10264				MRE11|NBN|ATM|RAD51|RBBP8|BLM|BRCA2|WRN|TOP3A|EXO1|RMI2|XRCC2|KAT5|BRCA1|PALB2|BARD1|SEM1|RAD51D|RAD51AP1|BRIP1|RAD51C|RMI1|RAD51B|RAD50|DNA2
237	5	1|1|0	1	1	0	DNA Double-Strand Break Repair	Impaired BRCA2 binding to RAD51	R-HSA-9709570	35	0.000928804	0.00789483	1.81965	5.93712e-05	0.000548253	2.02373				MRE11|RHNO1|ATRIP|NBN|ATM|RAD51|TOPBP1|RBBP8|BLM|BRCA2|WRN|RFC2|TOP3A|RFC3|EXO1|RFC4|RFC5|RPA1|RMI2|RPA2|RPA3|RAD9B|ATR|KAT5|BRCA1|BARD1|RAD1|RAD9A|RAD17|SEM1|BRIP1|RMI1|HUS1|RAD50|DNA2
238	5	1|1|0	1	1	0	DNA Double-Strand Break Repair	Impaired BRCA2 binding to PALB2	R-HSA-9709603	24	0.000295628	0.00307911	1.94891	6.95897e-05	0.000620019	2.04051				MRE11|BARD1|NBN|ATM|RAD51|RBBP8|BLM|RAD51D|BRCA2|WRN|TOP3A|EXO1|RAD51AP1|RMI2|BRIP1|XRCC2|KAT5|RAD51C|RMI1|RAD51B|RAD50|BRCA1|PALB2|DNA2
239	5	1|1|0	1	1	0	DNA Double-Strand Break Repair	G2/M DNA damage checkpoint	R-HSA-69473	94	0.00122961	0.00958844	1.66683	8.64049e-05	0.000726096	1.83134				MRE11|RHNO1|ATRIP|NBN|ABRAXAS1|ATM|H4C15|TOPBP1|RBBP8|BLM|CHEK2|TOP3A|RNF8|EXO1|H3-4|H4C9|RMI2|BABAM2|MDC1|RAD9B|H2BC8|YWHAQ|H2BC13|RNF168|ATR|H2BC15|CHEK1|H2BC14|TP53|H2BC7|H2BC6|BRCA1|H2BC9|H2BC10|H2BC4|H2BC17|H2BC21|H4C1|YWHAB|H4C4|YWHAE|H4C6|YWHAG|H4C12|YWHAH|H4C11|YWHAZ|H4C3|PIAS4|H4C8|H4C2|H4C5|H4C13|H4C14|H2BC12|H2BC11|SFN|BABAM1|HUS1|DNA2|UBE2N|UBE2V2|WEE1|CDK1|WRN|RFC2|RFC3|RFC4|RFC5|RPA…
240	5	1|1|0	1	1	0	DNA Double-Strand Break Repair	Regulation of TP53 Activity through Phosphorylation	R-HSA-6804756	92	1.5046e-05	0.000304835	1.86008	9.05819e-05	0.000752042	1.79673				MRE11|RHNO1|ATRIP|PLK3|NBN|ATM|TOPBP1|RBBP8|BLM|CHEK2|HIPK1|HIPK2|TOP3A|EXO1|MDM2|RPS27A|RMI2|DYRK2|PRKAG2|RAD9B|PRKAG3|PRKAA1|ATR|PRKAA2|CHEK1|PRKAB1|PRKAB2|TP53|PRKAG1|BRCA1|UBA52|MAPK11|UBB|UBC|TPX2|AURKB|TBP|SUPT16H|TAF1L|PIN1|HUS1|CDK5R1|CCNA2|DNA2|TP53INP1|MAPKAPK5|CDK2|MDM4|CDK5|TAF9B|NUAK1|TAF7L|WRN|RFC2|TAF1|RFC3|TAF2|RFC4|TAF4|RFC5|TAF4B|RPA1|TAF5|RPA2|TAF6|RPA3|TAF7|TAF9|SSRP1|TAF10|CS…
241	5	1|1|0	1	1	0	DNA Double-Strand Break Repair	Processing of DNA double-strand break ends	R-HSA-5693607	97	0.00318717	0.0218233	1.59083	0.000101221	0.000822561	1.81566				MRE11|NBN|ATM|TOPBP1|RBBP8|BLM|TOP3A|RMI2|RAD9B|RNF168|ATR|BRCA1|UBE2I|SIRT6|RNF4|PIAS4|BABAM1|HUS1|DNA2|UBE2V2|WRN|RFC2|RFC3|RFC4|RFC5|RPA1|UIMC1|RPA2|RPA3|SUMO2|BARD1|RAD1|RAD9A|RAD17|TP53BP1|LOC102724334|NSD2|H4C16|H2BC26|BRCC3|HERC2|H2BC1|RMI1|H2AX|H2BC5|H2BC3|RHNO1|ATRIP|ABRAXAS1|H4C15|RNF8|EXO1|RPS27A|H3-4|H4C9|CLSPN|BABAM2|MDC1|H2BC8|H2BC13|H2BC15|CHEK1|H2BC14|H2BC7|H2BC6|H2BC9|H2BC10|UBA5…
242	5	1|1|0	1	1	0	DNA Double-Strand Break Repair	Regulation of TP53 Activity	R-HSA-5633007	160	3.57536e-06	9.11717e-05	1.78681	0.000346706	0.00226893	1.58573				MRE11|PLK3|NBN|ATM|TOPBP1|SETD9|PIP4K2A|RBBP8|JMY|MBD3|BLM|MEAF6|CHEK2|PML|TOP3A|GATAD2A|AKT3|PRR5|RMI2|GATAD2B|RAD9B|PDPK1|CDKN2A|ATR|RBBP4|RBBP7|BRCA1|MAPK11|MAP2K6|MLST8|TPX2|AKT1|USP7|AURKB|AKT2|MAPKAP1|PIP4K2C|TBP|PPP1R13B|SUPT16H|ZNF385A|PIP4K2B|TAF1L|HUS1|PPP2CA|CDK5R1|DAXX|PPP2CB|PPP2R1A|DNA2|KMT5A|PPP2R1B|PPP2R5C|MTA2|MDM4|CDK1|TAF9B|TAF7L|WRN|PHF20|RFC2|TAF1|PIP4P1|RFC3|TAF2|RFC4|TAF4|R…
243	5	0|1|0	0	1	0	DNA Double-Strand Break Repair	Chk1/Chk2(Cds1) mediated inactivation of Cyclin B:Cdk1 complex	R-HSA-75035	13				0.00262562	0.0127707	1.81416				YWHAB|YWHAE|YWHAG|YWHAH|WEE1|YWHAZ|CDK1|CHEK2|CDC25C|YWHAQ|SFN|CHEK1|CCNB1
244	5	1|1|0	1	1	0	DNA Double-Strand Break Repair	HDR through Single Strand Annealing (SSA)	R-HSA-5685938	37	0.00461504	0.0285592	1.67432	0.00278881	0.0132626	1.72574				MRE11|RHNO1|ATRIP|ABL1|NBN|ATM|RAD51|TOPBP1|RBBP8|BLM|WRN|RFC2|TOP3A|RFC3|EXO1|RFC4|RFC5|RPA1|RMI2|RPA2|RPA3|RAD9B|ATR|KAT5|ERCC1|ERCC4|BRCA1|RAD52|BARD1|RAD1|RAD9A|RAD17|BRIP1|RMI1|HUS1|RAD50|DNA2
245	6	1|1|1	1	1	1	HIV Infection	HIV Infection	R-HSA-162906	231	0.00742222	0.0414244	1.35997	2.42821e-08	7.64112e-07	1.89996	2.30331e-07	3.47611e-06	-1.7704	PSME3|PSMD14|RANGAP1|PSMB11|AP1M2|PSMA8|XPO1|TBP|PSME4|ATP6V1H|PPIA|KPNA1|KPNB1|AP2M1|NMT1|AP1S1|AP2S1|AP2A1|PAK2|AP2A2|AP2B1|AP1S3|GTF2A1|GTF2A2|PSMA1|PSMA2|CUL5|PSMA3|PSMA4|PSMA5|PSMA6|PSMA7|PSMB1|PSMB2|PSMB3|PSMB4|PSMB5|PSMB6|PSMB7|PSMB8|PSMB9|PSMB10|PSMC1|PSMC2|PSMC3|PSMC4|PSMC5|PSMC6|RAC1|PSMD1|PSMD2|PSMD3|PSMD4|PSMD5|AP1B1|PSMD7|PSMD8|AP1G1|PSMD9|PSMD10|PSMD11|PSMD12|PSMD13|PSME1|PSME2|SLC2…
246	6	1|1|0	1	1	0	HIV Infection	Transcriptional Regulation by TP53	R-HSA-3700989	362	0.000112568	0.00150895	1.47834	1.93173e-05	0.000226748	1.54452				RABGGTA|RABGGTB|TOPBP1|TP53AIP1|MEAF6|CHEK2|AKT3|GLS2|GLS|RMI2|RAD9B|PDPK1|CDKN2A|BNIP3L|YWHAQ|ATR|BRCA1|TPX2|E2F1|AKT1|AURKB|AKT2|LRPPRC|TBP|PPP1R13B|ZNF385A|COX20|COX4I1|COX5B|BBC3|COX6A1|SFN|COX6B1|COX6C|COX7B|COX7C|HUS1|PPP2CA|CDK5R1|COX8A|DAXX|PPP2CB|COX11|PPP2R1A|DNA2|KMT5A|PPP2R1B|PPP2R5C|APAF1|TSC1|MDM4|FAS|WRN|PHF20|PIP4P1|CNOT9|COX18|PMAIP1|CYCS|CENPJ|BTG2|COX1|PCBP4|BRPF1|COX2|BARD1|CO…
247	6	0|1|1	0	1	1	HIV Infection	HIV Life Cycle	R-HSA-162587	149				3.86912e-05	0.000402988	1.72919	0.00289443	0.020581	-1.43979	RANGAP1|XPO1|TBP|CDK7|PDCD6IP|CDK9|RNF103-CHMP3|SUPT16H|RCC1|PSIP1|ERCC2|CHMP4B|ERCC3|VPS37A|TAF1L|NELFB|VPS37D|PPIA|XRCC6|GTF2F1|CHMP2B|GTF2F2|VPS4A|GTF2H1|CHMP2A|GTF2H2|CHMP4A|GTF2H3|GTF2B|GTF2H4|GTF2E1|GTF2H5|GTF2E2|HMGA1|LIG4|MNAT1|VPS28|ELOA2|UBAP1|NELFCD|CHMP5|POLR2A|VTA1|POLR2B|TAF9B|POLR2C|CHMP3|POLR2D|POLR2E|TAF7L|KPNA1|POLR2F|VPS37C|POLR2G|RANBP1|POLR2H|TAF1|POLR2I|TAF2|POLR2J|TAF4|NMT1…
248	6	0|1|1	0	1	1	HIV Infection	Late Phase of HIV Life Cycle	R-HSA-162599	136				0.000682688	0.0041212	1.58661	0.00407105	0.0273685	-1.44143	RANGAP1|XPO1|TBP|CDK7|PDCD6IP|CDK9|RNF103-CHMP3|SUPT16H|RCC1|ERCC2|CHMP4B|ERCC3|VPS37A|TAF1L|NELFB|VPS37D|PPIA|GTF2F1|CHMP2B|GTF2F2|VPS4A|GTF2H1|CHMP2A|GTF2H2|CHMP4A|GTF2H3|GTF2B|GTF2H4|GTF2E1|GTF2H5|GTF2E2|MNAT1|VPS28|ELOA2|UBAP1|NELFCD|CHMP5|POLR2A|VTA1|POLR2B|TAF9B|POLR2C|CHMP3|POLR2D|POLR2E|TAF7L|POLR2F|VPS37C|POLR2G|RANBP1|POLR2H|TAF1|POLR2I|TAF2|POLR2J|TAF4|NMT1|POLR2K|TAF4B|POLR2L|TAF5|TAF…
249	6	0|1|0	0	1	0	HIV Infection	Early Phase of HIV Life Cycle	R-HSA-162594	14				0.00567125	0.0245257	1.75133				LIG4|KPNA1|CCR5|PSIP1|FEN1|LIG1|PPIA|CXCR4|XRCC6|XRCC4|XRCC5|CD4|HMGA1|BANF1
250	6	0|1|0	0	1	0	HIV Infection	RNA Polymerase II Pre-transcription Events	R-HSA-674695	81				0.00373706	0.0171118	1.56496				TBP|CDK7|CDK9|SUPT16H|LEO1|ERCC2|ERCC3|RTF1|TAF1L|NELFB|AFF4|GTF2F1|GTF2F2|GTF2H1|GTF2H2|GTF2H3|NCBP2|GTF2B|GTF2H4|GTF2E1|GTF2H5|GTF2E2|MLLT1|NCBP1|MLLT3|MNAT1|ELOA2|NELFCD|POLR2A|POLR2B|TAF9B|POLR2C|POLR2D|POLR2E|TAF7L|POLR2F|POLR2G|POLR2H|TAF1|POLR2I|TAF2|POLR2J|TAF4|POLR2K|TAF4B|POLR2L|TAF5|PAF1|TAF6|IWS1|TAF7|EAF2|TAF9|SSRP1|TAF10|SUPT4H1|TAF11|SUPT5H|TAF12|SUPT6H|TAF13|TCEA1|ELOC|ELOB|ELOA|N…
251	6	0|1|0	0	1	0	HIV Infection	TP53 Regulates Transcription of Cell Cycle Genes	R-HSA-6791312	48				0.00256484	0.0125609	1.68932				CNOT2|CNOT3|CNOT4|CDK2|PLK3|CDK1|PCNA|ARID3A|CDKN1A|NPM1|BAX|CDKN1B|RGCC|CNOT9|E2F7|CNOT7|PLAGL1|TFDP1|TFDP2|TP53|CNOT1|CENPJ|TNKS1BP1|CNOT11|BTG2|PCBP4|EP300|CNOT6L|E2F1|E2F8|CCNA1|CCNE1|CCNE2|CNOT10|AURKA|CDC25C|PLK2|E2F4|ZNF385A|CARM1|RBL1|SFN|RBL2|PRMT1|CNOT8|GADD45A|CCNA2|CCNB1
252	6	0|1|0	0	1	0	HIV Infection	RNA polymerase II transcribes snRNA genes	R-HSA-6807505	74				0.000631236	0.00382622	1.71263				POU2F1|PHAX|SNAPC5|TAF8|ELL2|RPRD2|ICE1|INTS7|INTS1|INTS6|TBP|SSU72|PCF11|CDK7|SRRT|CDK9|POU2F2|INTS11|INTS10|RPRD1A|INTS8|INTS13|INTS9|INTS12|GTF2F1|INTS2|GTF2F2|RPRD1B|NABP1|INTS3|SNAPC1|NCBP2|GTF2B|SNAPC2|GTF2E1|SNAPC3|GTF2E2|NCBP1|SNAPC4|ZNF143|NABP2|ICE2|RPAP2|POLR2A|ELL3|POLR2B|INTS5|POLR2C|INTS14|POLR2D|ZC3H8|POLR2E|INTS4|POLR2F|POLR2G|POLR2H|POLR2I|POLR2J|POLR2K|POLR2L|TAF5|TAF6|TAF9|SUPT…
253	6	0|0|1	0	0	1	HIV Infection	PIWI-interacting RNA (piRNA) biogenesis	R-HSA-5601884	29							0.00462199	0.0306567	-1.72971	POLR2A|POLR2B|DDX4|POLR2C|POLR2D|POLR2E|PLD6|POLR2F|POLR2G|POLR2H|POLR2I|POLR2J|POLR2K|POLR2L|HSP90AA1|FKBP6|TDRKH|HENMT1|TDRD9|ASZ1|PIWIL4|TDRD6|MYBL1|MOV10L1|PIWIL2|TDRD1|MAEL|TDRD12|PIWIL1
254	6	0|0|1	0	0	1	HIV Infection	Formation of HIV elongation complex in the absence of HIV Tat	R-HSA-167152	45							0.00110609	0.00879517	-1.78349	MNAT1|ELOA2|NELFCD|POLR2A|POLR2B|POLR2C|POLR2D|POLR2E|POLR2F|POLR2G|POLR2H|POLR2I|POLR2J|POLR2K|POLR2L|SSRP1|SUPT4H1|SUPT5H|TCEA1|ELOC|ELOB|ELOA|NELFA|NELFE|ELL|CCNK|CCNH|CCNT1|CCNT2|CTDP1|CDK7|CDK9|SUPT16H|ERCC2|ERCC3|NELFB|GTF2F1|GTF2F2|GTF2H1|GTF2H2|GTF2H3|NCBP2|GTF2H4|GTF2H5|NCBP1
255	6	0|0|1	0	0	1	HIV Infection	Formation of the HIV-1 Early Elongation Complex	R-HSA-167158	33							6.90167e-05	0.000761759	-1.99043	MNAT1|NELFCD|POLR2A|POLR2B|POLR2C|POLR2D|POLR2E|POLR2F|POLR2G|POLR2H|POLR2I|POLR2J|POLR2K|POLR2L|SUPT4H1|SUPT5H|NELFA|NELFE|CCNH|CTDP1|CDK7|ERCC2|ERCC3|NELFB|GTF2F1|GTF2F2|GTF2H1|GTF2H2|GTF2H3|NCBP2|GTF2H4|GTF2H5|NCBP1
256	6	0|0|1	0	0	1	HIV Infection	RNA Pol II CTD phosphorylation and interaction with CE during HIV infection	R-HSA-167160	27							0.000578702	0.00512515	-1.88507	MNAT1|POLR2A|POLR2B|POLR2C|POLR2D|POLR2E|POLR2F|POLR2G|POLR2H|POLR2I|POLR2J|POLR2K|POLR2L|SUPT5H|RNMT|RNGTT|CCNH|CDK7|ERCC2|ERCC3|GTF2F1|GTF2F2|GTF2H1|GTF2H2|GTF2H3|GTF2H4|GTF2H5
257	6	0|0|1	0	0	1	HIV Infection	HIV Transcription Elongation	R-HSA-167169	43							0.000802966	0.00670953	-1.81259	MNAT1|ELOA2|NELFCD|POLR2A|POLR2B|POLR2C|POLR2D|POLR2E|POLR2F|POLR2G|POLR2H|POLR2I|POLR2J|POLR2K|POLR2L|SSRP1|SUPT4H1|SUPT5H|TCEA1|ELOC|ELOB|ELOA|NELFA|NELFE|ELL|CCNH|CCNT1|CTDP1|CDK7|CDK9|SUPT16H|ERCC2|ERCC3|NELFB|GTF2F1|GTF2F2|GTF2H1|GTF2H2|GTF2H3|NCBP2|GTF2H4|GTF2H5|NCBP1
258	6	0|0|1	0	0	1	HIV Infection	RNA Pol II CTD phosphorylation and interaction with CE	R-HSA-77075	27							0.000578702	0.00512515	-1.88507	MNAT1|POLR2A|POLR2B|POLR2C|POLR2D|POLR2E|POLR2F|POLR2G|POLR2H|POLR2I|POLR2J|POLR2K|POLR2L|SUPT5H|RNMT|RNGTT|CCNH|CDK7|ERCC2|ERCC3|GTF2F1|GTF2F2|GTF2H1|GTF2H2|GTF2H3|GTF2H4|GTF2H5
259	6	0|0|1	0	0	1	HIV Infection	Formation of HIV-1 elongation complex containing HIV-1 Tat	R-HSA-167200	43							0.000802966	0.00670953	-1.81259	MNAT1|ELOA2|NELFCD|POLR2A|POLR2B|POLR2C|POLR2D|POLR2E|POLR2F|POLR2G|POLR2H|POLR2I|POLR2J|POLR2K|POLR2L|SSRP1|SUPT4H1|SUPT5H|TCEA1|ELOC|ELOB|ELOA|NELFA|NELFE|ELL|CCNH|CCNT1|CTDP1|CDK7|CDK9|SUPT16H|ERCC2|ERCC3|NELFB|GTF2F1|GTF2F2|GTF2H1|GTF2H2|GTF2H3|NCBP2|GTF2H4|GTF2H5|NCBP1
260	6	0|0|1	0	0	1	HIV Infection	Pausing and recovery of Tat-mediated HIV elongation	R-HSA-167238	31							0.00803344	0.0481031	-1.66114	ELOA2|NELFCD|POLR2A|POLR2B|POLR2C|POLR2D|POLR2E|POLR2F|POLR2G|POLR2H|POLR2I|POLR2J|POLR2K|POLR2L|SSRP1|SUPT4H1|SUPT5H|TCEA1|ELOC|ELOB|ELOA|NELFA|NELFE|ELL|CCNT1|CTDP1|CDK9|SUPT16H|NELFB|GTF2F1|GTF2F2
261	6	0|0|1	0	0	1	HIV Infection	Tat-mediated elongation of the HIV-1 transcript	R-HSA-167246	43							0.000802966	0.00670953	-1.81259	MNAT1|ELOA2|NELFCD|POLR2A|POLR2B|POLR2C|POLR2D|POLR2E|POLR2F|POLR2G|POLR2H|POLR2I|POLR2J|POLR2K|POLR2L|SSRP1|SUPT4H1|SUPT5H|TCEA1|ELOC|ELOB|ELOA|NELFA|NELFE|ELL|CCNH|CCNT1|CTDP1|CDK7|CDK9|SUPT16H|ERCC2|ERCC3|NELFB|GTF2F1|GTF2F2|GTF2H1|GTF2H2|GTF2H3|NCBP2|GTF2H4|GTF2H5|NCBP1
262	6	0|0|1	0	0	1	HIV Infection	Tat-mediated HIV elongation arrest and recovery	R-HSA-167243	31							0.00803344	0.0481031	-1.66114	ELOA2|NELFCD|POLR2A|POLR2B|POLR2C|POLR2D|POLR2E|POLR2F|POLR2G|POLR2H|POLR2I|POLR2J|POLR2K|POLR2L|SSRP1|SUPT4H1|SUPT5H|TCEA1|ELOC|ELOB|ELOA|NELFA|NELFE|ELL|CCNT1|CTDP1|CDK9|SUPT16H|NELFB|GTF2F1|GTF2F2
263	6	0|0|1	0	0	1	HIV Infection	Abortive elongation of HIV-1 transcript in the absence of Tat	R-HSA-167242	23							0.00146127	0.0113748	-1.82109	NELFCD|POLR2A|POLR2B|CTDP1|POLR2C|POLR2D|POLR2E|POLR2F|POLR2G|POLR2H|POLR2I|POLR2J|POLR2K|POLR2L|SUPT4H1|SUPT5H|NELFB|GTF2F1|GTF2F2|NELFA|NELFE|NCBP2|NCBP1
264	6	0|0|1	0	0	1	HIV Infection	mRNA Capping	R-HSA-72086	29							0.000929084	0.00759483	-1.85057	MNAT1|POLR2A|POLR2B|POLR2C|POLR2D|POLR2E|POLR2F|POLR2G|POLR2H|POLR2I|POLR2J|POLR2K|POLR2L|SUPT5H|RNMT|RNGTT|CCNH|CDK7|ERCC2|ERCC3|GTF2F1|GTF2F2|GTF2H1|GTF2H2|GTF2H3|NCBP2|GTF2H4|GTF2H5|NCBP1
265	6	0|0|1	0	0	1	HIV Infection	Formation of the Early Elongation Complex	R-HSA-113418	33							6.90167e-05	0.000761759	-1.99043	MNAT1|NELFCD|POLR2A|POLR2B|POLR2C|POLR2D|POLR2E|POLR2F|POLR2G|POLR2H|POLR2I|POLR2J|POLR2K|POLR2L|SUPT4H1|SUPT5H|NELFA|NELFE|CCNH|CTDP1|CDK7|ERCC2|ERCC3|NELFB|GTF2F1|GTF2F2|GTF2H1|GTF2H2|GTF2H3|NCBP2|GTF2H4|GTF2H5|NCBP1
266	7	1|1|1	1	1	1	RHO GTPase cycle	RHO GTPase cycle	R-HSA-9012999	449	2.85736e-09	1.28062e-07	1.72157	0.000125446	0.000976496	1.42035	1.67221e-06	2.18867e-05	1.5374	ARFGAP3|NIPSNAP2|NGEF|BCAP31|CYFIP2|NOX1|FILIP1|ABL2|ARHGEF16|RBMX|RND1|DSG1|DSG2|DSP|GOLGA3|ARHGAP35|MTMR1|IQGAP1|ALDH3A2|CAVIN1|HSP90AB1|LMNB1|PAK2|ACBD5|GPS1|ABR|WDR91|VAPB|UACA|ARHGEF9|ESYT1|TMOD3|SENP1|PKN3|RHOD|NCKAP1L|HNRNPC|JUP|GIT1|HSPE1|ROCK1|MYO6|SPTAN1|C1QBP|AMIGO2|RASGRF2|VIM|RHOC|ARHGAP10|ARHGEF7|KTN1|RND3|ARHGAP1|ARHGAP4|ARHGAP5|ARHGAP6|FLOT1|LETM1|TIAM2|ARHGDIA|ARHGDIB|ARHGDIG|RHO…
267	7	1|1|1	1	1	1	RHO GTPase cycle	RND3 GTPase cycle	R-HSA-9696264	42	0.000512499	0.00476721	1.83399	0.00544158	0.0236015	1.65429	0.00756957	0.0464539	1.60009	WDR6|CKB|NISCH|FLOT2|VANGL1|DDX4|PICALM|RASAL2|SCRIB|ROCK1|VANGL2|LEMD3|SEMA4F|EPHA2|PTPN13|PLEKHG5|TMOD3|FAM83B|RBMX|KCTD13|DSG1|PKP4|PIK3R1|PIK3R2|DSP|ANKRD26|CCDC88A|ARHGAP21|KTN1|RND3|DEPDC1B|ARHGAP5|UBXN11|ARHGAP35|DLG5|CAV1|CKAP4|TNFAIP1|DST|CPD|MUC13|TXNL1
268	7	1|1|0	1	1	0	RHO GTPase cycle	RHOBTB1 GTPase cycle	R-HSA-9013422	23	0.00708074	0.0402785	1.69311	0.00264222	0.0127707	1.79153				RBMX|ROCK2|CUL3|RBBP6|SRRM1|RHOBTB1|DBN1|ROCK1|CPSF7|MYO6|SPEN|STK38|GPS1|HNRNPC|COPS4|PDE5A|CCT7|TRA2B|CCT2|RNF20|COPS2|VIM|TXNL1
269	7	1|1|0	1	1	0	RHO GTPase cycle	RHOBTB GTPase Cycle	R-HSA-9706574	35	0.000729193	0.00657607	1.83884	0.000182681	0.00131797	1.94296				SRRM1|HSP90AB1|ROCK1|MYO6|STK38|GPS1|PHIP|CDC37|COPS4|CCT7|CCT2|HSP90AA1|DDX39B|ACTG1|TMOD3|VIM|RBMX|ROCK2|CUL3|RBBP6|TWF1|RHOBTB1|CCT6A|DBN1|CPSF7|MSI2|SPEN|HNRNPC|PDE5A|ACTN1|TRA2B|RNF20|COPS2|RHOBTB2|TXNL1
270	7	1|1|0	1	1	0	RHO GTPase cycle	RHOD GTPase cycle	R-HSA-9013405	54	0.00367352	0.0242551	1.6412	0.00591526	0.0255063	1.60048				PLXNA1|DIAPH3|ARHGAP39|VANGL1|PLXNB1|ARHGAP12|SLC4A7|EMD|AKAP12|LBR|FILIP1|ARHGAP32|ADD3|PIK3R1|ANKFY1|PIK3R2|PAK6|WHAMM|PAK5|ARHGAP21|ARHGAP1|HINT2|ARHGAP5|VAMP3|ARHGAP35|GOLGA8R|ARHGAP26|LMAN1|TMPO|MCAM|RAB7A|LMNB1|CPNE8|VRK2|PGRMC2|LEMD3|DIAPH1|ARHGAP17|VAPB|STEAP3|ESYT1|CAPZB|STBD1|EFHD2|RHOD|MOSPD2|DBN1|DEPDC1B|DIAPH2|RACGAP1|CAV1|ACTN1|TOR1AIP1|BUB1B-PAK6
271	7	1|0|1	1	0	1	RHO GTPase cycle	RAC3 GTPase cycle	R-HSA-9013423	94	0.00330421	0.0221128	1.56168				0.00149586	0.0115832	1.61878	DIAPH3|ARHGAP39|VANGL1|RAPGEF1|LAMTOR1|JAG1|SLC1A5|EMD|NOX1|LBR|AMIGO2|GARRE1|ARAP2|ARHGAP32|ABL2|TAOK3|CDC42|GIT2|FERMT2|DSG2|PIK3R1|CYBA|PIK3R2|CYBB|PREX1|ARHGAP21|NOXO1|ARHGAP1|SNAP23|ARHGAP5|NCF2|VAMP3|ARHGAP35|ARHGAP6|NCF4|ABI1|TFRC|ARHGDIB|SWAP70|ARHGAP26|ITGB1|LMAN1|TMPO|CYFIP1|RAC3|SYDE1|ABI2|NCF1|VAV2|WASF2|SLITRK3|MCAM|MPP7|SLITRK5|MCF2|DOCK10|BCR|RAB7A|ARHGAP42|PAK2|VRK2|PGRMC2|ABR|LEM…
272	7	1|0|1	1	0	1	RHO GTPase cycle	RHOC GTPase cycle	R-HSA-9013106	74	0.00324013	0.021882	1.59857				0.000647409	0.00566579	1.69436	ARHGAP18|DIAPH3|ARHGAP39|VANGL1|AKAP13|ROCK1|ARHGEF10|FMNL2|STOM|LBR|C1QBP|ARHGEF25|ARHGAP32|SLK|ARHGEF28|STK10|ARHGEF17|PIK3R1|STX5|RHOC|PREX1|ARHGAP21|ARHGAP1|ARHGAP5|VAMP3|DAAM1|ARHGAP35|FLOT1|TFRC|ARHGDIA|IQGAP3|IQGAP1|ARHGAP26|CCDC187|LMAN1|TMPO|TJP2|CAVIN1|VAV2|MCF2L|ANLN|FLOT2|MCAM|MCF2|BCR|DLC1|ACBD5|RHOA|ABR|DIAPH1|ARHGEF10L|VAPB|MYO9B|MACO1|RTKN|ERBIN|ROCK2|ABCD3|PKN3|STARD13|ARHGEF40|A…
273	7	1|0|1	1	0	1	RHO GTPase cycle	RAC1 GTPase cycle	R-HSA-9013149	185	6.04428e-05	0.000939281	1.65406				1.42066e-06	1.8984e-05	1.75279	ARHGEF4|NISCH|ARHGAP39|ARHGAP29|CHN1|ARHGAP12|CHN2|PLEKHG2|NGEF|LAMTOR1|DOCK1|JAG1|SLC1A5|DOCK2|DOCK3|CYFIP2|ARHGEF10|NOX1|ARHGEF25|GARRE1|ARHGAP33|ARAP2|DOCK4|ARAP1|GMIP|ARHGAP32|FAM13B|TAGAP|ABL2|TAOK3|CDC42|GIT2|PIK3CA|PIK3R1|CYBA|PIK3R2|PAK6|CYBB|PAK5|ARHGAP44|NOXO1|ARHGAP25|SRGAP1|PREX2|NCF2|ARHGAP35|NCF4|TFRC|IQGAP3|IQGAP1|ARHGEF19|DOCK9|TMPO|NCF1|WASL|KALRN|WAS|MPP7|DOCK10|BCR|RAB7A|ARHGAP…
274	7	1|0|1	1	0	1	RHO GTPase cycle	CDC42 GTPase cycle	R-HSA-9013148	155	0.000149424	0.00182643	1.65485				5.63903e-06	6.89266e-05	1.76443	ARHGEF4|ARHGAP39|ARFGAP3|ARHGAP29|CHN1|PLEKHG2|NGEF|LAMTOR1|CDC42BPB|ARHGEF10|FMNL2|ARHGEF25|KCTD3|ARHGAP33|ARAP2|ARAP1|GMIP|ARHGAP32|FAM13B|TAGAP|STARD8|ARHGEF16|CDC42|GIT2|FGD4|PIK3R1|PIK3R2|PAK6|PAK5|ARHGAP44|SRGAP1|PREX2|WDR81|ARHGAP35|TFRC|IQGAP3|IQGAP1|ARHGEF19|DOCK9|TMPO|WASL|WAS|DOCK10|BCR|RAB7A|ARHGAP42|FNBP1L|CPNE8|PAK2|ABR|WIPF1|WIPF2|WDR91|PLD1|ARHGAP17|CDC42EP5|STEAP3|ARHGEF9|PLEKHG4…
275	7	1|0|1	1	0	1	RHO GTPase cycle	RHOB GTPase cycle	R-HSA-9013026	70	0.00423769	0.0265979	1.58676				0.000277369	0.00260733	1.74499	ARHGEF3|DIAPH3|ARHGAP39|VANGL1|AKAP13|PCDH7|ROCK1|SOWAHC|ARHGEF10|STOM|ARHGEF25|ARHGAP32|SLK|STARD8|ARHGEF28|STK10|ARHGEF17|PIK3R1|PIK3R2|PREX1|ARHGAP21|ARHGAP1|SNAP23|ARHGAP5|ACTC1|VAMP3|DAAM1|ARHGAP35|FLOT1|TFRC|IQGAP3|ARHGDIG|ARHGAP26|TJP2|CAVIN1|RHPN2|VAV2|MCF2L|ANLN|FLOT2|MCAM|MCF2|NET1|BCR|DLC1|ABR|RHOB|DIAPH1|ARHGEF10L|MYO9B|MYO9A|RTKN|ERBIN|ROCK2|PKN3|STARD13|ARHGEF11|ARHGEF5|ARHGEF1|DEPD…
276	7	1|0|1	1	0	1	RHO GTPase cycle	RHOJ GTPase cycle	R-HSA-9013409	55	0.00438844	0.0273331	1.61616				0.00336003	0.0227958	1.63154	DIAPH3|VANGL1|NIPSNAP2|SLC4A7|ARL13B|LAMTOR1|SLC1A5|CDC42BPB|STOM|RHOJ|ARHGAP32|CDC42|GIT2|PIK3R1|PIK3R2|ARHGEF7|PREX1|ARHGAP21|ARHGAP1|SNAP23|ARHGAP5|VAMP3|ARHGAP35|CDC42BPA|TFRC|FNBP1|IQGAP3|ARHGAP26|TMPO|SYDE1|WASL|WAS|MPP7|RAB7A|SCRIB|FNBP1L|CPNE8|WWP2|PAK2|WIPF2|GJA1|DOCK8|STEAP3|TRIO|OCRL|PAK1|PAK3|FMNL3|DEPDC1B|PAK4|OPHN1|JUP|GIT1|CAV1|CDC42EP1
277	7	1|0|1	1	0	1	RHO GTPase cycle	RHOG GTPase cycle	R-HSA-9013408	74	0.00528468	0.0319022	1.5604				0.00831297	0.0489836	1.53843	NDUFS3|DIAPH3|ARHGAP39|VANGL1|ARFGAP3|LAMTOR1|DOCK1|DOCK2|EMD|DOCK3|LBR|GARRE1|DOCK4|ARHGAP32|ARHGEF16|CDC42|DSG2|PIK3R1|STX5|ITSN1|PREX1|ARHGAP21|KTN1|ARHGAP1|ARHGAP5|VAMP3|ARHGAP35|LETM1|TFRC|ARHGDIA|SHMT2|ARHGDIB|ARHGDIG|ANKLE2|ITGB1|LMAN1|TMPO|CYFIP1|VAV1|VAV2|MCF2L|KALRN|MCAM|MPP7|MCF2|RAB7A|MAP3K11|DOCK5|PAK2|VRK2|PGRMC2|VAV3|LEMD3|RHOG|PLD1|VAPB|EPHA2|ESYT1|ERBIN|TRIO|STBD1|YKT6|IQGAP2|ARH…
278	7	1|0|1	1	0	1	RHO GTPase cycle	RAC2 GTPase cycle	R-HSA-9013404	88	0.00108724	0.00891825	1.65212				0.0023337	0.0170027	1.59936	DIAPH3|ARHGAP39|VANGL1|SAMM50|LAMTOR1|DOCK1|DOCK2|EMD|DOCK3|LBR|MTX1|GARRE1|DOCK4|ARHGAP32|TAOK3|CDC42|GIT2|PIK3CA|DSG2|PIK3R1|CYBA|PIK3R2|CYBB|PREX1|ARHGAP21|ARHGAP1|ARMCX3|NCF2|VAMP3|ARHGAP35|NCF4|ABI1|TFRC|ARHGDIA|IQGAP1|SWAP70|ARHGAP26|ANKLE2|ITGB1|LMAN1|TMPO|CYFIP1|SYDE1|ABI2|NCF1|VAV1|VAV2|WASF2|MCAM|MPP7|SLITRK5|MCF2|DOCK10|BCR|RAB7A|ARHGAP42|PAK2|CDC42EP4|VRK2|PGRMC2|VAV3|ABR|LEMD3|ARHGAP…
279	7	1|0|0	1	0	0	RHO GTPase cycle	RHOV GTPase cycle	R-HSA-9013424	38	0.00714955	0.0405141	1.63262							WDR6|WASL|VANGL1|SPTBN1|ARHGAP12|USP9X|MAP3K11|PAK2|CLTC|SPTAN1|PARD6B|EPHA2|MYO9A|CCP110|NCK2|NCK1|ZNF512B|SH3RF1|CDC42|GIT2|PIK3R1|CEP97|PAK6|ARHGEF7|PAK1|PEAK1|DEPDC1B|PAK4|RHOV|DLG5|IQGAP1|GIT1|DST|PARD6A|TPM3|TPM4|BUB1B-PAK6|TXNL1
280	7	1|0|0	1	0	0	RHO GTPase cycle	RND1 GTPase cycle	R-HSA-9696273	42	0.0058697	0.0344078	1.63827							WDR6|PLXNA1|FLOT2|VANGL1|EPSTI1|RASAL2|TMEM59|VANGL2|LEMD3|EPHA2|PTPN13|PLEKHG5|FRS2|FAM83B|RBMX|KIDINS220|RND1|RRAS2|PKP4|PIK3R1|PIK3R2|DSP|ANKRD26|FAM135A|CCDC88A|KIF14|FRS3|DEPDC1B|ARHGAP5|UBXN11|ARHGAP35|GRB7|TFRC|DLG5|STIP1|CAV1|STMN2|ALDH3A2|DST|CPD|MUC13|TXNL1
281	7	1|0|0	1	0	0	RHO GTPase cycle	RND2 GTPase cycle	R-HSA-9696270	43	0.0056396	0.0334979	1.63545							WDR6|RND2|NISCH|VANGL1|SCRIB|VANGL2|LEMD3|EPHA2|LRRC1|PTPN13|FRS2|FAM83B|RBMX|KIDINS220|KCTD13|DSG1|PKP4|PRAG1|PIK3R1|PIK3R2|ANKRD26|KTN1|KIF14|ARHGAP1|FRS3|DEPDC1B|GOLGA3|ARHGAP5|UBXN11|ARHGAP35|TFRC|FNBP1|DLG5|BLTP3B|CAV1|CKAP4|NUDC|PLXND1|ALDH3A2|TNFAIP1|DST|MUC13|TXNL1
282	7	0|1|0	0	1	0	RHO GTPase cycle	RHOBTB2 GTPase cycle	R-HSA-9013418	23				0.00392079	0.0177335	1.75718				RBMX|CUL3|TWF1|SRRM1|HSP90AB1|CCT6A|DBN1|MSI2|MYO6|STK38|HNRNPC|PHIP|CDC37|ACTN1|CCT7|TRA2B|CCT2|HSP90AA1|DDX39B|ACTG1|RHOBTB2|TMOD3|TXNL1
283	7	0|1|0	0	1	0	RHO GTPase cycle	RHOH GTPase cycle	R-HSA-9013407	38				0.0129219	0.0476597	1.57574				VANGL1|NIPSNAP2|ZAP70|MTR|RAB7A|SLC4A7|TUBA1B|TMEM59|LAMTOR1|ROCK1|SLC1A5|PAK2|STOM|DBT|OSBPL11|LCK|UACA|RALGAPA1|ROCK2|VCP|PAK6|FAM91A1|PAK1|WDR11|PAK5|DBN1|PAK4|VAMP3|TFRC|ARHGDIA|ARHGDIB|JUP|ARHGDIG|RHOH|CAV1|NSFL1C|CSK|BUB1B-PAK6
284	7	0|0|1	0	0	1	RHO GTPase cycle	RHOA GTPase cycle	R-HSA-8980692	147							0.00785886	0.0476363	1.4528	ARHGEF4|ARHGAP18|ARHGEF3|ARHGAP39|AKAP13|PCDH7|ARHGAP29|NGEF|DOCK2|SOWAHC|BCAP31|DDRGK1|ARHGEF10|RHPN1|ARHGEF25|ARAP2|ARAP1|GMIP|ARHGAP32|SLK|TAGAP|STARD8|ARHGAP11A|STK10|ARHGEF17|PIK3R1|STX5|PIK3R2|ARHGAP44|SRGAP1|PREX2|ACTC1|ARHGAP35|TFRC|IQGAP3|IQGAP1|ARHGEF19|TMPO|ATP6AP1|CAVIN1|HMOX2|ANLN|KALRN|BCR|ARHGAP42|ACBD5|ABR|DIAPH1|PLD1|ARHGEF10L|VAPB|PLEKHG6|MACO1|ERBIN|ROCK2|PKN3|ARHGEF40|ARHGEF11…
285	7	0|0|1	0	0	1	RHO GTPase cycle	RHOQ GTPase cycle	R-HSA-9013406	59							0.0029915	0.0208776	1.6326	DIAPH3|VANGL1|GOPC|SLC4A7|ARL13B|LAMTOR1|SLC1A5|CDC42BPB|STOM|ARHGAP33|OBSCN|ARHGAP32|CDC42|GIT2|ITSN1|ARHGEF7|PREX1|ARHGAP21|ARHGAP1|SNAP23|ARHGAP5|VAMP3|ARHGAP35|CDC42BPA|TFRC|FNBP1|IQGAP3|IQGAP1|ARHGAP26|SYDE1|RHOQ|WASL|GFOD1|MPP7|RAB7A|SCRIB|CPNE8|DLC1|WWP2|PAK2|CDC42EP4|CDC42EP2|ARHGAP17|GJA1|STEAP3|CDC42EP3|ARHGEF9|CFTR|PAK1|DEPDC1B|PAK4|OPHN1|JUP|GIT1|CAV1|PLEKHG3|CDC42EP1|SRGAP2|TRIP10
286	8	1|0|1	1	0	1	Chromatin organization	PKMTs methylate histone lysines	R-HSA-3214841	71	0.00174242	0.0132837	1.71551				0.002922	0.0206777	1.65211	WDR5|H4C15|KMT2D|PRDM9|NFKB1|H3C15|RELA|H4C9|H3C13|DPY30|RBBP4|RBBP7|H4C1|H4C4|H4C6|H4C12|H4C11|H4C3|H4C8|H4C2|H4C5|H4C13|H4C14|EHMT2|KMT2C|AEBP2|EED|RBBP5|KMT5A|KMT2A|SETD1A|KMT2B|SUV39H1|ASH2L|MECOM|H3C1|EZH2|SETD1B|H3C4|H3C3|H3C6|H3C11|H3C8|H3C12|H3C10|H3C2|SUZ12|SETD2|KMT5B|NSD3|KMT2E|ATF7IP|ASH1L|SMYD2|EHMT1|PRDM16|NSD1|SMYD3|SUV39H2|H3C14|NSD2|SETD6|H4C16|NFKB2|SETD7|SETDB2|SETD3|DOT1L|KMT5…
287	8	1|0|0	1	0	0	Chromatin organization	Amyloid fiber formation	R-HSA-977225	111	0.0090699	0.0494995	-1.53228							GGA1|SNCA|SORL1|TGFBI|LTF|FGA|CALB1|GSN|CST3|IAPP|HSPG2|APOA4|TSPAN15|BACE1|CALCA|NAT8|UBE2L6|ADAM10|ITM2B|LOC102724334|H4C16|H2BC26|SNCAIP|H2BC1|MFGE8|H2AC8|H2AC7|H2AX|H2AZ1|H2BC5|H3-3A|H2BC3|H3-3B|H2AB1|APCS|NCSTN|TSPAN33|APOE|H4C15|TTR|APH1A|USP9X|PSENEN|H2AC19|LYZ|NPPA|RPS27A|H3C15|H4C9|APH1B|H2AC14|APOA1|H2AC6|H3C13|H2AC4|H2AC18|H2AC20|H2BC8|H2BC13|H2BC15|H2BC14|H2BC7|H2BC6|H2BC9|H2BC10|UBA5…
288	8	0|1|0	0	1	0	Chromatin organization	Epigenetic regulation of gene expression	R-HSA-212165	149				0.0114673	0.0431557	1.41766				MBD3|GATAD2A|GATAD2B|MTA3|KAT2A|RBBP4|RBBP7|TBP|CDK7|ERCC2|ERCC3|EED|KAT2B|GTF2H1|GTF2H2|GTF2H3|GTF2H4|GTF2H5|MTA1|MTA2|MNAT1|ARID4B|SIN3A|POLR2E|POLR2F|POLR2H|POLR2K|POLR2L|SIN3B|CCNH|EP300|LOC102724334|H4C16|H2BC26|H2BC1|SUDS3|H2AC8|H2AC7|H2AX|H2AZ1|H2BC5|H3-3A|H2BC3|H3-3B|H2AB1|ACTB|H4C15|HDAC1|H2AJ|SMARCA5|HDAC2|TDG|H2AC19|H3C15|H4C9|H2AC14|H2AC6|H3C13|H2AC4|H2AC18|H2AC20|POLR1D|H2BC8|H2BC13|…
289	8	0|0|1	0	0	1	Chromatin organization	Chromatin organization	R-HSA-4839726	274							2.21893e-07	3.41854e-06	1.7465	KDM5D|ARID5B|KDM2B|RIOX2|MCRS1|KMT2D|TADA3|JAK2|TAF6L|BRD8|MORF4L1|MEAF6|MSL3|PHF21A|KAT7|SGF29|TADA1|SMARCA2|DR1|SMARCB1|USP22|JADE2|SMARCC1|KAT6B|SMARCC2|ELP5|SMARCD1|ZZZ3|SMARCD2|ELP4|SMARCE1|KAT2A|TAF5L|KANSL1|MSL1|PAX3|ING4|MBIP|ING3|ELP6|KANSL2|ELP3|MSL2|ELP2|MRGBP|SUPT20H|KANSL3|YEATS2|DMAP1|HDAC8|ENY2|ATXN7L3|PADI2|PHF8|KAT14|ATXN7|TADA2A|VPS72|JADE1|KAT8|SUPT3H|OGT|ELP1|NCOA1|HAT1|HDAC10…
290	8	0|0|1	0	0	1	Chromatin organization	Chromatin modifying enzymes	R-HSA-3247509	274							2.21893e-07	3.41854e-06	1.7465	KDM5D|ARID5B|KDM2B|RIOX2|MCRS1|KMT2D|TADA3|JAK2|TAF6L|BRD8|MORF4L1|MEAF6|MSL3|PHF21A|KAT7|SGF29|TADA1|SMARCA2|DR1|SMARCB1|USP22|JADE2|SMARCC1|KAT6B|SMARCC2|ELP5|SMARCD1|ZZZ3|SMARCD2|ELP4|SMARCE1|KAT2A|TAF5L|KANSL1|MSL1|PAX3|ING4|MBIP|ING3|ELP6|KANSL2|ELP3|MSL2|ELP2|MRGBP|SUPT20H|KANSL3|YEATS2|DMAP1|HDAC8|ENY2|ATXN7L3|PADI2|PHF8|KAT14|ATXN7|TADA2A|VPS72|JADE1|KAT8|SUPT3H|OGT|ELP1|NCOA1|HAT1|HDAC10…
291	8	0|0|1	0	0	1	Chromatin organization	RUNX1 regulates genes involved in megakaryocyte differentiation and platelet function	R-HSA-8936459	97							1.65378e-05	0.000192594	1.85195	MOV10|KMT2D|ZFPM1|TNRC6C|PF4|RUNX1|CBFB|KMT2C|KAT2B|RBBP5|SIN3A|GATA1|ASH2L|SIN3B|PRKCQ|SETD1B|EP300|GP1BA|MYL9|LOC102724334|H4C16|H2BC26|H2BC1|PRMT1|H2AC8|NR4A3|H2AC7|H2AX|H2AZ1|H2BC5|H3-3A|H2BC3|H3-3B|H2AB1|WDR5|H4C15|HDAC1|H2AJ|H2AC19|H3C15|H4C9|H2AC14|H2AC6|H3C13|H2AC4|H2AC18|H2AC20|DPY30|H2BC8|H2BC13|H2BC15|H2BC14|H2BC7|H2BC6|H2BC9|H2BC10|H2BC4|H2BC17|H2BC21|H4C1|H4C4|H4C6|H4C12|H4C11|H4C3|H…
292	8	0|0|1	0	0	1	Chromatin organization	Pre-NOTCH Transcription and Translation	R-HSA-1912408	93							0.000116735	0.00123136	1.79752	MOV10|H4C15|H2AJ|H2AC19|H3C15|H4C9|E2F3|H2AC14|ELF3|H2AC6|H3C13|H2AC4|H2AC18|TFDP1|H2AC20|KAT2A|TNRC6C|TFDP2|H2BC8|MAML3|H2BC13|H2BC15|H2BC14|TP53|H2BC7|H2BC6|H2BC9|H2BC10|H2BC4|MAML2|H2BC17|NOTCH2|H2BC21|NOTCH3|H4C1|NOTCH4|H4C4|CCND1|H4C6|SIRT6|H4C12|H4C11|H4C3|H4C8|H4C2|E2F1|H4C5|H4C13|H4C14|H2BC12|H2BC11|RUNX1|H2AZ2|KAT2B|PRKCI|MAMLD1|AGO3|AGO4|RBPJ|H3C1|H3C4|H3C3|H3C6|H3C11|TNRC6B|NOTCH1|H3C8…
293	8	0|0|1	0	0	1	Chromatin organization	HATs acetylate histones	R-HSA-3214847	142							0.000252466	0.00240901	1.69096	MCRS1|TADA3|TAF6L|BRD8|MORF4L1|MEAF6|MSL3|KAT7|SGF29|H2AC21|TADA1|DR1|USP22|JADE2|KAT6B|ELP5|ZZZ3|ELP4|KAT2A|TAF5L|KANSL1|MSL1|PAX3|RBBP7|ING4|MBIP|ING3|ELP6|KANSL2|ELP3|MSL2|ELP2|MRGBP|SUPT20H|H2BC18|KANSL3|YEATS2|DMAP1|ENY2|ATXN7L3|KAT14|ATXN7|TADA2A|VPS72|JADE1|KAT8|SUPT3H|OGT|ELP1|NCOA1|HAT1|TADA2B|MORF4L2|JADE3|SUPT7L|KAT2B|RUVBL2|PHF20|EP400|RUVBL1|BRPF3|TAF9|TAF10|TAF12|BRPF1|CREBBP|BRD1|E…
294	8	0|0|1	0	0	1	Chromatin organization	ESR-mediated signaling	R-HSA-8939211	223							0.000340149	0.00316403	1.57776	NR5A2|STAG1|AKT3|STAG2|NCOA3|PDPK1|GNG13|RAD21|SRF|XPO1|SMC1A|SMC3|PIK3CA|PIK3R1|PIK3R2|AKT1|AKT2|TBP|RUNX1|TFF1|TLE3|TFF3|NCOA1|GNG2|CBFB|KAT2B|SPHK1|HSP90AB1|USF1|USF2|HBEGF|EGFR|EREG|PRKCZ|ERBB4|HSP90AA1|GNG12|MAPK1|GTF2A1|MAPK3|GTF2A2|BTC|ZNF217|CREBBP|EP300|FOXA1|CTSD|PRMT1|HSPB1|GNB4|ESR1|NRIP1|KCTD6|PGR|PTK2|AXIN1|BCL2|CXCL12|SHC1|H3C13|IGF1R|SRC|JUND|MMP7|MMP2|MMP9|CAV2|CDKN1B|MYC|CALM1|C…
295	8	0|0|1	0	0	1	Chromatin organization	Pre-NOTCH Expression and Processing	R-HSA-1912422	109							0.000510485	0.00466054	1.70043	MOV10|TMED2|E2F3|ELF3|KAT2A|TNRC6C|MAML3|POFUT1|LFNG|MAML2|MFNG|NOTCH2|NOTCH3|NOTCH4|SIRT6|POGLUT1|E2F1|RAB6A|RFNG|SEL1L|RUNX1|KAT2B|ST3GAL4|ST3GAL3|MAMLD1|RBPJ|CREBBP|EP300|MAML1|LOC102724334|H4C16|H2BC26|H2BC1|H2AC8|H2AC7|H2AX|H2AZ1|H2BC5|H3-3A|H2BC3|H3-3B|H2AB1|H4C15|H2AJ|H2AC19|H3C15|H4C9|H2AC14|H2AC6|H3C13|H2AC4|H2AC18|TFDP1|H2AC20|TFDP2|H2BC8|H2BC13|H2BC15|H2BC14|TP53|H2BC7|H2BC6|H2BC9|H2BC…
296	8	0|0|1	0	0	1	Chromatin organization	Estrogen-dependent gene expression	R-HSA-9018519	150							0.00051972	0.00471574	1.63713	MOV10|NR5A2|PTGES3|STAG1|STAG2|NCOA3|MED1|TNRC6C|GREB1|RAD21|SMC1A|SMC3|TGFA|CXXC5|TBP|RUNX1|TFF1|TLE3|CDK9|TFF3|NCOA1|KDM1A|CBFB|GTF2F1|GTF2F2|KAT2B|POLR2A|POLR2B|HSP90AB1|POLR2C|POLR2D|POLR2E|POLR2F|POLR2G|POLR2H|USF1|POLR2I|USF2|GATA3|POLR2J|POLR2K|POLR2L|SP1|ERBB4|HSP90AA1|GTF2A1|GTF2A2|ZNF217|CCNT1|CREBBP|EP300|DDX5|FOXA1|LOC102724334|H4C16|CTSD|CARM1|H2BC26|NCOA2|H2BC1|PRMT1|H2AC8|H2AC7|H2A…
297	8	0|0|1	0	0	1	Chromatin organization	HDMs demethylate histones	R-HSA-3214842	50							0.000814239	0.0067655	1.75827	KDM5D|ARID5B|KDM2B|RIOX2|H4C15|H3C15|H4C9|H3C13|KDM4A|KDM6B|KDM1B|H4C1|H4C4|H4C6|H4C12|H4C11|H4C3|H4C8|H4C2|PHF8|H4C5|H4C13|H4C14|KDM7A|KDM1A|KDM4B|KDM4C|H3C1|H3C4|H3C3|H3C6|H3C11|H3C8|H3C12|H3C10|H3C2|KDM5B|KDM6A|KDM3A|H3C14|H4C16|KDM2A|JMJD6|KDM3B|PHF2|KDM4D|H3C7|KDM5A|UTY|KDM5C
298	8	0|0|1	0	0	1	Chromatin organization	Formation of the beta-catenin:TCF transactivating complex	R-HSA-201722	91							0.00330272	0.0225102	1.63365	H4C15|KMT2D|HDAC1|H2AJ|TRRAP|H2AC19|AXIN2|H3-4|H3C15|H4C9|H2AC14|H2AC6|H3C13|H2AC4|H2AC18|TCF7L1|H2AC20|H2BC8|H2BC13|H2BC15|H2BC14|H2BC7|H2BC6|H2BC9|H2BC10|CTNNB1|H2BC4|H2BC17|H2BC21|H4C1|H4C4|H4C6|H4C12|H4C11|H4C3|H4C8|H4C2|H4C5|H4C13|H4C14|H2BC12|TCF7L2|TLE1|H2BC11|TLE2|H2AZ2|TLE3|TLE4|LEO1|BCL9L|RBBP5|TERT|RUNX3|MEN1|ASH2L|SMARCA4|MYC|RUVBL1|TCF7|BCL9|KAT5|CDC73|H3C1|H3C4|H3C3|H3C6|H3C11|H3C8|…
299	8	0|0|1	0	0	1	Chromatin organization	Activation of anterior HOX genes in hindbrain development during early embryogenesis	R-HSA-5617472	121							0.00673367	0.0419431	1.53101	KMT2D|NCOA3|RBBP4|RBBP7|KMT2C|RARA|RARB|HOXA1|RARG|EED|HOXA2|HDAC3|HOXA3|HOXA4|RBBP5|HOXB1|HOXB2|HOXB3|HOXB4|HOXC4|HOXD1|HOXD3|HOXD4|POLR2A|POLR2B|POLR2C|POLR2D|POLR2E|POLR2F|POLR2G|PIAS2|POLR2H|ASH2L|POLR2I|POLR2J|CNOT9|POLR2K|POLR2L|CREBBP|EP300|MAFB|LOC102724334|H4C16|H2BC26|H2BC1|AJUBA|H2AC8|H2AC7|H2AX|H2AZ1|CTCF|H2BC5|H3-3A|H2BC3|H3-3B|H2AB1|WDR5|H4C15|H2AJ|RXRA|H2AC19|H3C15|H4C9|H2AC14|H2AC…
300	8	0|0|1	0	0	1	Chromatin organization	Activation of HOX genes during differentiation	R-HSA-5619507	121							0.00673367	0.0419431	1.53101	KMT2D|NCOA3|RBBP4|RBBP7|KMT2C|RARA|RARB|HOXA1|RARG|EED|HOXA2|HDAC3|HOXA3|HOXA4|RBBP5|HOXB1|HOXB2|HOXB3|HOXB4|HOXC4|HOXD1|HOXD3|HOXD4|POLR2A|POLR2B|POLR2C|POLR2D|POLR2E|POLR2F|POLR2G|PIAS2|POLR2H|ASH2L|POLR2I|POLR2J|CNOT9|POLR2K|POLR2L|CREBBP|EP300|MAFB|LOC102724334|H4C16|H2BC26|H2BC1|AJUBA|H2AC8|H2AC7|H2AX|H2AZ1|CTCF|H2BC5|H3-3A|H2BC3|H3-3B|H2AB1|WDR5|H4C15|H2AJ|RXRA|H2AC19|H3C15|H4C9|H2AC14|H2AC…
301	9	1|1|1	1	1	1	M Phase	Mitotic Anaphase	R-HSA-68882	236	3.52314e-11	1.9299e-09	2.01642	4.94529e-17	9.1426e-15	2.32845	0.000278539	0.00260733	-1.50453	ITGB3BP|CENPI|AHCTF1|NSL1|SKA2|INCENP|CENPS|CENPP|PAFAH1B1|STAG1|PLK1|CDCA5|NDE1|ERCC6L|STAG2|SPDL1|PPP1CC|ZWILCH|CDCA8|CENPQ|CENPN|PSME3|RCC2|PSMD14|KNL1|SPC25|TAOK1|RANGAP1|CLIP1|PSMB11|TUBA8|RAD21|CENPK|DYNLL2|CC2D1B|CENPH|PSMA8|BUB1|XPO1|UBE2I|MIS12|LEMD2|CENPM|SMC1A|CENPO|CENPU|SMC3|SIRT2|DSN1|CENPT|B9D2|NDEL1|NUF2|ANAPC10|PDS5B|HDAC8|MAD1L1|WAPL|CENPL|ZW10|PDS5A|AURKB|KNTC1|CKAP5|PSME4|PPP2…
302	9	1|1|1	1	1	1	M Phase	Mitotic Metaphase and Anaphase	R-HSA-2555396	237	7.86342e-11	3.87666e-09	2.0294	6.95778e-17	1.1434e-14	2.33835	0.000208896	0.00205972	-1.50464	ITGB3BP|CENPI|AHCTF1|NSL1|SKA2|INCENP|CENPS|CENPP|PAFAH1B1|STAG1|PLK1|CDCA5|NDE1|ERCC6L|STAG2|SPDL1|PPP1CC|ZWILCH|CDCA8|CENPQ|CENPN|PSME3|RCC2|PSMD14|KNL1|SPC25|TAOK1|RANGAP1|CLIP1|PSMB11|TUBA8|RAD21|CENPK|DYNLL2|CC2D1B|CENPH|PSMA8|BUB1|XPO1|UBE2I|MIS12|LEMD2|CENPM|SMC1A|CENPO|CENPU|SMC3|SIRT2|DSN1|CENPT|B9D2|NDEL1|NUF2|ANAPC10|PDS5B|HDAC8|MAD1L1|WAPL|CENPL|ZW10|PDS5A|AURKB|KNTC1|CKAP5|PSME4|FBXO…
303	9	1|1|1	1	1	1	M Phase	Separation of Sister Chromatids	R-HSA-2467813	191	1.27533e-08	4.71553e-07	1.94705	1.09371e-13	1.15542e-11	2.29436	0.00053495	0.0047951	-1.48778	ITGB3BP|CENPI|AHCTF1|NSL1|SKA2|INCENP|CENPS|CENPP|PAFAH1B1|STAG1|PLK1|CDCA5|NDE1|ERCC6L|STAG2|SPDL1|PPP1CC|ZWILCH|CDCA8|CENPQ|CENPN|PSME3|RCC2|PSMD14|KNL1|SPC25|TAOK1|RANGAP1|CLIP1|PSMB11|TUBA8|RAD21|CENPK|DYNLL2|CENPH|PSMA8|BUB1|XPO1|MIS12|CENPM|SMC1A|CENPO|CENPU|SMC3|BIRC5|DSN1|CENPT|B9D2|NDEL1|NUF2|ANAPC10|PDS5B|HDAC8|MAD1L1|WAPL|CENPL|ZW10|PDS5A|AURKB|KNTC1|CKAP5|PSME4|ANAPC1|PPP2CA|PPP2CB|PP…
304	9	1|1|0	1	1	0	M Phase	M Phase	R-HSA-68886	418	1.44955e-15	1.12836e-13	2.08018	1.28541e-19	1.03442e-16	2.22837				CETN2|PLK4|ARPP19|NEK6|SDCCAG8|TUBGCP2|CEP250|CDCA5|TUBGCP5|HAUS1|NEDD1|PSME3|NEK7|PSMD14|CSNK1D|PSMB11|DYNLL2|CC2D1B|PSMA8|ENSA|ACTR1A|TUBB|LEMD2|CEP164|SIRT2|NINL|CEP131|CEP152|ANAPC10|PDS5B|WAPL|PHF8|PDS5A|NCAPD3|HAUS5|MAU2|NCAPH|PSME4|CTDNEP1|DCTN2|CNEP1R1|NIPBL|FBXO5|TUBG2|TUBGCP4|EML4|NCAPH2|NME7|TNPO1|KMT5A|UBE2C|DCTN3|MZT1|NEK2|NUMA1|ODF2|KPNB1|PCM1|LMNA|LMNB1|LPIN1|HAUS6|NCAPG2|HAUS4|CEP…
305	9	1|1|0	1	1	0	M Phase	Mitotic Prometaphase	R-HSA-68877	204	6.68456e-16	5.49248e-14	2.33673	1.22626e-13	1.20909e-11	2.26108				CETN2|ITGB3BP|PLK4|CENPI|AHCTF1|NEK6|NSL1|SDCCAG8|SKA2|TUBGCP2|INCENP|CENPS|CENPP|CEP250|PAFAH1B1|STAG1|PLK1|CDCA5|NDE1|ERCC6L|STAG2|TUBGCP5|SPDL1|PPP1CC|HAUS1|ZWILCH|CDCA8|CENPQ|NEDD1|CENPN|NEK7|RCC2|KNL1|CSNK1D|SPC25|TAOK1|RANGAP1|CLIP1|TUBA8|RAD21|CENPK|DYNLL2|CENPH|BUB1|XPO1|ACTR1A|TUBB|MIS12|CENPM|SMC1A|CENPO|CEP164|CENPU|SMC3|DSN1|CENPT|NINL|B9D2|CEP131|NDEL1|CEP152|NUF2|PDS5B|HDAC8|MAD1L1|…
306	9	1|1|0	1	1	0	M Phase	Resolution of Sister Chromatid Cohesion	R-HSA-2500257	126	5.93361e-11	3.02614e-09	2.2633	2.94159e-11	1.55379e-09	2.27327				ITGB3BP|CENPI|AHCTF1|NSL1|SKA2|INCENP|CENPS|CENPP|PAFAH1B1|STAG1|PLK1|CDCA5|NDE1|ERCC6L|STAG2|SPDL1|PPP1CC|ZWILCH|CDCA8|CENPQ|CENPN|RCC2|KNL1|SPC25|TAOK1|RANGAP1|CLIP1|TUBA8|RAD21|CENPK|DYNLL2|CENPH|BUB1|XPO1|MIS12|CENPM|SMC1A|CENPO|CENPU|SMC3|BIRC5|DSN1|CENPT|B9D2|NDEL1|NUF2|PDS5B|HDAC8|MAD1L1|WAPL|CENPL|ZW10|PDS5A|AURKB|KNTC1|CKAP5|PPP2CA|PPP2CB|PPP2R1A|PPP2R1B|PPP2R5A|PPP2R5B|PPP2R5C|PPP2R5D|P…
307	9	1|1|0	1	1	0	M Phase	Amplification of signal from the kinetochores	R-HSA-141424	96	3.52704e-09	1.49043e-07	2.21515	4.58517e-09	1.65402e-07	2.21913				DYNC1H1|ITGB3BP|DYNC1I1|CENPI|DYNC1I2|AHCTF1|DYNC1LI2|NSL1|SKA2|INCENP|RPS27|CENPS|CENPP|PAFAH1B1|PLK1|NDE1|ERCC6L|SPDL1|PPP1CC|ZWILCH|CDCA8|CENPQ|CENPN|RCC2|KNL1|SPC25|TAOK1|RANGAP1|CLIP1|CENPK|DYNLL2|CENPH|BUB1|XPO1|MIS12|CENPM|CENPO|CENPU|BIRC5|DSN1|CENPT|NUP160|B9D2|NDEL1|NUF2|MAD1L1|CENPL|ZW10|CDC20|AURKB|NUP43|KNTC1|CKAP5|DYNLL1|NUP98|PPP2CA|NUP133|PPP2CB|PPP2R1A|NUP107|PPP2R1B|RANBP2|PPP2R…
308	9	1|1|0	1	1	0	M Phase	Amplification of signal from unattached kinetochores via a MAD2 inhibitory signal	R-HSA-141444	96	3.52704e-09	1.49043e-07	2.21515	4.58517e-09	1.65402e-07	2.21913				DYNC1H1|ITGB3BP|DYNC1I1|CENPI|DYNC1I2|AHCTF1|DYNC1LI2|NSL1|SKA2|INCENP|RPS27|CENPS|CENPP|PAFAH1B1|PLK1|NDE1|ERCC6L|SPDL1|PPP1CC|ZWILCH|CDCA8|CENPQ|CENPN|RCC2|KNL1|SPC25|TAOK1|RANGAP1|CLIP1|CENPK|DYNLL2|CENPH|BUB1|XPO1|MIS12|CENPM|CENPO|CENPU|BIRC5|DSN1|CENPT|NUP160|B9D2|NDEL1|NUF2|MAD1L1|CENPL|ZW10|CDC20|AURKB|NUP43|KNTC1|CKAP5|DYNLL1|NUP98|PPP2CA|NUP133|PPP2CB|PPP2R1A|NUP107|PPP2R1B|RANBP2|PPP2R…
309	9	1|1|0	1	1	0	M Phase	Mitotic Spindle Checkpoint	R-HSA-69618	113	3.22949e-08	1.16498e-06	2.08117	6.17395e-09	2.17411e-07	2.16033				ITGB3BP|CENPI|AHCTF1|NSL1|SKA2|INCENP|CENPS|CENPP|PAFAH1B1|PLK1|NDE1|ERCC6L|SPDL1|PPP1CC|ZWILCH|CDCA8|CENPQ|CENPN|RCC2|KNL1|SPC25|TAOK1|RANGAP1|CLIP1|CENPK|DYNLL2|CENPH|BUB1|XPO1|MIS12|CENPM|CENPO|CENPU|BIRC5|DSN1|CENPT|B9D2|NDEL1|NUF2|ANAPC10|MAD1L1|CENPL|ZW10|AURKB|KNTC1|CKAP5|ANAPC1|PPP2CA|PPP2CB|PPP2R1A|PPP2R1B|PPP2R5A|UBE2C|PPP2R5B|PPP2R5C|PPP2R5D|PPP2R5E|CDC23|CDC16|UBE2D1|DYNC1H1|DYNC1I1|D…
310	9	1|1|0	1	1	0	M Phase	EML4 and NUDC in mitotic spindle formation	R-HSA-9648025	117	1.02081e-08	3.87124e-07	2.12952	3.39223e-08	9.80843e-07	2.11404				ITGB3BP|CENPI|AHCTF1|NEK6|NSL1|SKA2|INCENP|CENPS|CENPP|PAFAH1B1|PLK1|NDE1|ERCC6L|SPDL1|PPP1CC|ZWILCH|CDCA8|CENPQ|CENPN|NEK7|RCC2|KNL1|SPC25|TAOK1|RANGAP1|CLIP1|TUBA8|CENPK|DYNLL2|CENPH|BUB1|XPO1|MIS12|CENPM|CENPO|CENPU|BIRC5|DSN1|CENPT|B9D2|NDEL1|NUF2|MAD1L1|CENPL|ZW10|AURKB|KNTC1|CKAP5|EML4|PPP2CA|PPP2CB|PPP2R1A|PPP2R1B|PPP2R5A|PPP2R5B|PPP2R5C|PPP2R5D|PPP2R5E|DYNC1H1|DYNC1I1|DYNC1I2|DYNC1LI2|RPS…
311	9	1|1|0	1	1	0	M Phase	RHO GTPase Effectors	R-HSA-195258	327	2.02582e-05	0.000394235	1.61655	2.38595e-06	3.87782e-05	1.64266				ITGB3BP|CENPI|AHCTF1|NSL1|SKA2|INCENP|CENPS|CENPP|PAFAH1B1|PLK1|NDE1|ERCC6L|SPDL1|PPP1CC|ZWILCH|CDCA8|CENPQ|CYFIP2|CENPN|RCC2|PDPK1|KNL1|NOX1|SPC25|YWHAQ|TAOK1|RANGAP1|LIN7B|CLIP1|TUBA8|CENPK|SRF|DYNLL2|CENPH|BUB1|PFN1|XPO1|CTNNB1|MIS12|CENPM|CENPO|CENPU|DSN1|CENPT|B9D2|NDEL1|NUF2|CYBA|MAD1L1|CYBB|CENPL|ZW10|AURKB|KNTC1|CKAP5|NCF2|NCF4|IQGAP1|SFN|PPP2CA|PPP2CB|PPP2R1A|NCF1|PPP2R1B|PPP2R5A|PPP2R5B…
312	9	1|1|0	1	1	0	M Phase	RHO GTPases Activate Formins	R-HSA-5663220	140	2.5778e-06	6.90407e-05	1.88304	1.89007e-05	0.000223633	1.81255				ITGB3BP|CENPI|AHCTF1|NSL1|SKA2|INCENP|CENPS|CENPP|PAFAH1B1|PLK1|NDE1|ERCC6L|SPDL1|PPP1CC|ZWILCH|CDCA8|CENPQ|CENPN|RCC2|FMNL2|KNL1|SPC25|TAOK1|RANGAP1|CLIP1|TUBA8|CENPK|SRF|DYNLL2|CENPH|BUB1|PFN1|XPO1|MIS12|CENPM|CENPO|CDC42|CENPU|BIRC5|DSN1|CENPT|B9D2|NDEL1|NUF2|MAD1L1|CENPL|ZW10|AURKB|KNTC1|CKAP5|PPP2CA|PPP2CB|PPP2R1A|PPP2R1B|PPP2R5A|PPP2R5B|PPP2R5C|PPP2R5D|PPP2R5E|SCAI|DIAPH1|FMNL1|RHOD|DIAPH2|…
313	9	0|1|0	0	1	0	M Phase	Initiation of Nuclear Envelope (NE) Reformation	R-HSA-2995383	19				0.000462592	0.00292382	1.93752				SIRT2|CDK1|KPNB1|LMNA|LMNB1|CCNB2|EMD|VRK1|VRK2|LEMD3|LBR|ANKLE2|PPP2R2A|PPP2CA|TMPO|PPP2R1A|LEMD2|BANF1|CCNB1
314	9	0|1|0	0	1	0	M Phase	Condensation of Prometaphase Chromosomes	R-HSA-2514853	11				0.000139631	0.00106451	1.96831				CSNK2A1|CSNK2A2|CDK1|CSNK2B|NCAPG|SMC4|NCAPD2|NCAPH|CCNB2|SMC2|CCNB1
315	10	1|1|1	1	1	1	Mitotic G2-G2/M phases	Mitotic G2-G2/M phases	R-HSA-453274	198	6.96473e-06	0.000158474	1.72894	1.44332e-11	8.21028e-10	2.14227	0.0070837	0.0436533	-1.33786	CETN2|PLK4|SDCCAG8|TUBGCP2|CEP250|PAFAH1B1|PLK1|NDE1|TUBGCP5|HAUS1|E2F3|NEDD1|PSME3|PSMD14|CSNK1D|PSMB11|TUBA8|PSMA8|XPO1|ACTR1A|TUBB|PHLDA1|CEP164|TPX2|NINL|CEP131|CEP152|E2F1|HAUS5|CKAP5|PSME4|DCTN2|TUBG2|TUBGCP4|NME7|PPP2CA|PPP2CB|PPP2R1A|PPP2R1B|CNTRL|CEP43|DCTN3|MZT1|HSP90AB1|NEK2|ODF2|PCM1|PRKACA|PPME1|LCMT1|GTSE1|HAUS6|PRKAR2B|HAUS4|CEP192|HAUS2|PPP2R2A|HSP90AA1|HAUS7|CEP72|CDK5RAP2|CENPJ|…
316	10	1|1|1	1	1	1	Mitotic G2-G2/M phases	G2/M Transition	R-HSA-69275	196	1.13558e-05	0.000239933	1.7026	2.44822e-11	1.34108e-09	2.12383	0.00626959	0.039627	-1.34827	CETN2|PLK4|SDCCAG8|TUBGCP2|CEP250|PAFAH1B1|PLK1|NDE1|TUBGCP5|HAUS1|NEDD1|PSME3|PSMD14|CSNK1D|PSMB11|TUBA8|PSMA8|XPO1|ACTR1A|TUBB|PHLDA1|CEP164|TPX2|NINL|CEP131|CEP152|HAUS5|CKAP5|PSME4|DCTN2|TUBG2|TUBGCP4|NME7|PPP2CA|PPP2CB|PPP2R1A|PPP2R1B|CNTRL|CEP43|DCTN3|MZT1|HSP90AB1|NEK2|ODF2|PCM1|PRKACA|PPME1|LCMT1|GTSE1|HAUS6|PRKAR2B|HAUS4|CEP192|HAUS2|PPP2R2A|HSP90AA1|HAUS7|CEP72|CDK5RAP2|CENPJ|PSMA1|PSMA…
317	10	1|1|0	1	1	0	Mitotic G2-G2/M phases	Recruitment of NuMA to mitotic centrosomes	R-HSA-380320	94	0.000234856	0.00257298	1.7419	0.00195043	0.00994722	1.59938				CETN2|DYNC1H1|PLK4|DYNC1I2|CEP78|SDCCAG8|TUBGCP2|TUBGCP6|CEP250|PAFAH1B1|SSNA1|PLK1|NDE1|TUBGCP5|HAUS1|HAUS8|CEP41|NEDD1|CEP135|CSNK1D|CEP57|SFI1|TUBA8|CCP110|ACTR1A|TUBB|CEP164|TUBB8|YWHAE|NINL|TUBB2B|YWHAG|CEP131|CEP152|HAUS5|CKAP5|DCTN2|DYNLL1|OFD1|TUBG2|TUBGCP4|NME7|TUBA4A|TUBA3C|PPP2R1A|TUBB2A|CNTRL|CEP43|DCTN3|MZT1|CDK1|NEK2|NUMA1|ODF2|TUBA1A|PCM1|TPTEP2-CSNK1E|PRKACA|TUBA1B|TUBB3|TUBAL3|TU…
318	10	1|1|0	1	1	0	Mitotic G2-G2/M phases	Centrosome maturation	R-HSA-380287	82	0.00019639	0.00225164	1.76988	0.00113467	0.00623823	1.65256				CETN2|DYNC1H1|PLK4|DYNC1I2|CEP78|SDCCAG8|TUBGCP2|TUBGCP6|CEP250|PAFAH1B1|SSNA1|PLK1|NDE1|TUBGCP5|HAUS1|HAUS8|CEP41|NEDD1|CEP135|CSNK1D|CEP57|SFI1|CDK11B|CCP110|ACTR1A|TUBB|CEP164|YWHAE|NINL|YWHAG|CEP131|CEP152|HAUS5|CKAP5|DCTN2|DYNLL1|OFD1|TUBG2|TUBGCP4|NME7|TUBA4A|PPP2R1A|CNTRL|CEP43|DCTN3|MZT1|CDK1|NEK2|ODF2|TUBA1A|PCM1|TPTEP2-CSNK1E|PRKACA|TUBB4A|TUBB4B|CSNK1E|HAUS6|PRKAR2B|HAUS4|PCNT|CEP192|H…
319	10	1|1|0	1	1	0	Mitotic G2-G2/M phases	Anchoring of the basal body to the plasma membrane	R-HSA-5620912	98	0.000740201	0.00660027	1.65152	0.0125797	0.0465133	1.43089				CETN2|PLK4|NPHP4|SDCCAG8|CEP250|PAFAH1B1|PLK1|NDE1|HAUS1|NEDD1|CSNK1D|CCP110|ACTR1A|TUBB|CEP164|NINL|B9D2|CEP131|CEP152|RAB3IP|HAUS5|CKAP5|DCTN2|SCLT1|TTBK2|CEP162|C2CD3|TCTN3|PPP2R1A|B9D1|KIF24|SEPTIN2|CNTRL|NPHP1|CEP43|DCTN3|CDK1|NEK2|CEP83|TMEM216|ODF2|PCM1|PRKACA|AHI1|CSNK1E|MKS1|CC2D2A|HAUS6|PRKAR2B|MARK4|HAUS4|CEP192|HAUS2|HSP90AA1|TCTN1|HAUS7|CEP72|TCTN2|CDK5RAP2|CENPJ|CEP97|CEP89|FBF1|TME…
320	10	1|1|0	1	1	0	Mitotic G2-G2/M phases	Loss of proteins required for interphase microtubule organization from the centrosome	R-HSA-380284	70	0.00026753	0.00282627	1.78591	0.00277598	0.0132441	1.61796				CETN2|DYNC1H1|PLK4|DYNC1I2|CEP78|SDCCAG8|CEP250|PAFAH1B1|SSNA1|PLK1|NDE1|HAUS1|HAUS8|CEP41|NEDD1|CEP135|CSNK1D|CEP57|SFI1|CCP110|ACTR1A|TUBB|CEP164|YWHAE|NINL|YWHAG|CEP131|CEP152|HAUS5|CKAP5|DCTN2|DYNLL1|OFD1|TUBA4A|PPP2R1A|CNTRL|CEP43|DCTN3|CDK1|NEK2|ODF2|TUBA1A|PCM1|TPTEP2-CSNK1E|PRKACA|TUBB4A|TUBB4B|CSNK1E|HAUS6|PRKAR2B|HAUS4|PCNT|CEP192|HAUS2|HSP90AA1|HAUS7|CEP72|CDK5RAP2|CENPJ|TUBG1|ALMS1|HA…
321	10	1|1|0	1	1	0	Mitotic G2-G2/M phases	Recruitment of mitotic centrosome proteins and complexes	R-HSA-380270	82	0.00019639	0.00225164	1.76988	0.00113467	0.00623823	1.65256				CETN2|DYNC1H1|PLK4|DYNC1I2|CEP78|SDCCAG8|TUBGCP2|TUBGCP6|CEP250|PAFAH1B1|SSNA1|PLK1|NDE1|TUBGCP5|HAUS1|HAUS8|CEP41|NEDD1|CEP135|CSNK1D|CEP57|SFI1|CDK11B|CCP110|ACTR1A|TUBB|CEP164|YWHAE|NINL|YWHAG|CEP131|CEP152|HAUS5|CKAP5|DCTN2|DYNLL1|OFD1|TUBG2|TUBGCP4|NME7|TUBA4A|PPP2R1A|CNTRL|CEP43|DCTN3|MZT1|CDK1|NEK2|ODF2|TUBA1A|PCM1|TPTEP2-CSNK1E|PRKACA|TUBB4A|TUBB4B|CSNK1E|HAUS6|PRKAR2B|HAUS4|PCNT|CEP192|H…
322	10	1|1|0	1	1	0	Mitotic G2-G2/M phases	Cilium Assembly	R-HSA-5617833	201	0.000888321	0.0076832	1.51031	0.00952905	0.0376831	1.35354				CETN2|PLK4|NPHP4|SDCCAG8|HDAC6|CEP250|PAFAH1B1|PLK1|NDE1|HAUS1|NEDD1|CSNK1D|SMO|TUBA8|DYNLL2|ACTR1A|TUBB|SSTR3|CCT8|CEP164|NINL|B9D2|CEP131|CEP152|HAUS5|CKAP5|DCTN2|TNPO1|PPP2R1A|MCHR1|CNTRL|CEP43|DCTN3|NEK2|ODF2|PCM1|PRKACA|HAUS6|PRKAR2B|HAUS4|CEP192|HAUS2|HSP90AA1|HAUS7|CEP72|CDK5RAP2|CENPJ|CEP97|DYNC2H1|TTC21B|TUBG1|ALMS1|HAUS3|CEP76|CEP290|CEP63|CEP70|IFT88|DCTN1|DYNC1H1|DYNC1I2|CEP78|SSNA1|H…
323	10	1|1|0	1	1	0	Mitotic G2-G2/M phases	Loss of Nlp from mitotic centrosomes	R-HSA-380259	70	0.00026753	0.00282627	1.78591	0.00277598	0.0132441	1.61796				CETN2|DYNC1H1|PLK4|DYNC1I2|CEP78|SDCCAG8|CEP250|PAFAH1B1|SSNA1|PLK1|NDE1|HAUS1|HAUS8|CEP41|NEDD1|CEP135|CSNK1D|CEP57|SFI1|CCP110|ACTR1A|TUBB|CEP164|YWHAE|NINL|YWHAG|CEP131|CEP152|HAUS5|CKAP5|DCTN2|DYNLL1|OFD1|TUBA4A|PPP2R1A|CNTRL|CEP43|DCTN3|CDK1|NEK2|ODF2|TUBA1A|PCM1|TPTEP2-CSNK1E|PRKACA|TUBB4A|TUBB4B|CSNK1E|HAUS6|PRKAR2B|HAUS4|PCNT|CEP192|HAUS2|HSP90AA1|HAUS7|CEP72|CDK5RAP2|CENPJ|TUBG1|ALMS1|HA…
324	10	1|1|0	1	1	0	Mitotic G2-G2/M phases	AURKA Activation by TPX2	R-HSA-8854518	73	0.000103344	0.00146967	1.82706	0.000689368	0.00414461	1.71355				CETN2|DYNC1H1|PLK4|DYNC1I2|CEP78|SDCCAG8|CEP250|PAFAH1B1|SSNA1|PLK1|NDE1|HAUS1|HAUS8|CEP41|NEDD1|CEP135|CSNK1D|CEP57|SFI1|CCP110|ACTR1A|TUBB|CEP164|TPX2|YWHAE|NINL|YWHAG|CEP131|CEP152|HAUS5|CKAP5|DCTN2|DYNLL1|OFD1|TUBA4A|HMMR|PPP2R1A|CNTRL|CEP43|DCTN3|CDK1|NEK2|ODF2|TUBA1A|PCM1|TPTEP2-CSNK1E|PRKACA|TUBB4A|TUBB4B|CSNK1E|HAUS6|PRKAR2B|HAUS4|PCNT|CEP192|HAUS2|HSP90AA1|HAUS7|CEP72|CDK5RAP2|CENPJ|AURK…
325	10	1|1|0	1	1	0	Mitotic G2-G2/M phases	Regulation of PLK1 Activity at G2/M Transition	R-HSA-2565942	88	0.00015184	0.00184075	1.76902	0.000338618	0.00223579	1.72319				CETN2|DYNC1H1|PLK4|DYNC1I2|PPP1CB|CEP78|FBXW11|SDCCAG8|CEP250|PAFAH1B1|SSNA1|PLK1|NDE1|RPS27A|HAUS1|HAUS8|SKP1|CEP41|NEDD1|CUL1|CEP135|CSNK1D|CEP57|BTRC|SFI1|CCP110|ACTR1A|TUBB|UBA52|UBB|UBC|CEP164|YWHAE|NINL|YWHAG|CEP131|CEP152|HAUS5|CKAP5|DCTN2|DYNLL1|OFD1|OPTN|TUBA4A|PPP2R1A|RAB8A|CNTRL|CEP43|DCTN3|CDK1|NEK2|ODF2|TUBA1A|PCM1|TPTEP2-CSNK1E|PRKACA|TUBB4A|TUBB4B|CSNK1E|HAUS6|PRKAR2B|HAUS4|PCNT|CE…
326	10	1|1|0	1	1	0	Mitotic G2-G2/M phases	Organelle biogenesis and maintenance	R-HSA-1852241	296	0.00108613	0.00891825	1.43112	0.00476694	0.0209208	1.3403				CETN2|CHD9|PLK4|NPHP4|SDCCAG8|HDAC6|CEP250|PAFAH1B1|PLK1|NDE1|HAUS1|NEDD1|CSNK1D|SMO|ESRRA|ALAS1|TUBA8|DYNLL2|ACTR1A|TUBB|SSTR3|CCT8|CEP164|NINL|B9D2|CEP131|CEP152|HAUS5|CKAP5|HELZ2|ATP5PD|DCTN2|ATP5MG|NCOA1|TNPO1|PPP2R1A|MCHR1|CNTRL|CEP43|DCTN3|NEK2|ODF2|PCM1|PRKACA|DMAC2L|HAUS6|PRKAR2B|IDH2|HAUS4|CEP192|CYCS|HAUS2|HSP90AA1|HAUS7|CEP72|CDK5RAP2|ATP6|CENPJ|ATP8|IMMT|POLG2|MICOS13|CRTC2|TGS1|PPRC1…
327	10	0|1|0	0	1	0	Mitotic G2-G2/M phases	Polo-like kinase mediated events	R-HSA-156711	16				0.00263824	0.0127707	1.81289				WEE1|EP300|PLK1|FOXM1|PKMYT1|CCNB2|CDC25C|LIN54|LIN9|LIN37|RBBP4|CENPF|LIN52|CDC25A|MYBL2|CCNB1
328	11	1|1|0	1	1	0	Diseases associated with glycosaminoglycan metabolism	Diseases associated with glycosaminoglycan metabolism	R-HSA-3560782	41	7.08281e-05	0.00105974	-1.95094	0.000109839	0.000887713	-1.93072				SDC1|SDC2|SDC4|PAPSS2|HSPG2|VCAN|CSPG4|GPC3|BGN|GPC6|DCN|BCAN|SDC3|EXT1|EXT2|FMOD|PRELP|KERA|LUM|B3GALT6|OMD|OGN|HEXA|GPC1|HEXB|B4GALT7|CHST3|CHST14|NCAN|B3GAT3|CHST6|ACAN|GPC2|AGRN|SLC26A2|GPC4|B4GALT1|GPC5|CHSY1|ST3GAL3|CSPG5
329	11	1|1|0	1	1	0	Diseases associated with glycosaminoglycan metabolism	A tetrasaccharide linker sequence is required for GAG synthesis	R-HSA-1971475	26	0.000451033	0.00438867	-1.89882	0.000121068	0.000952445	-1.95857				SDC1|SDC2|SDC4|B3GAT1|HSPG2|VCAN|CSPG4|GPC3|BGN|GPC6|DCN|BCAN|SDC3|XYLT1|XYLT2|B3GALT6|GPC1|B4GALT7|NCAN|B3GAT3|GPC2|AGRN|GPC4|GPC5|CSPG5|B3GAT2
330	11	1|1|0	1	1	0	Diseases associated with glycosaminoglycan metabolism	Diseases of glycosylation	R-HSA-3781865	143	0.000825032	0.00722025	-1.58379	0.000192747	0.00138385	-1.67145				C1GALT1C1|CTSA|ALG6|POMT2|ADAMTS8|ADAMTS5|ADAMTSL5|ADAMTS16|BGN|ADAMTS18|MUC21|BCAN|SDC3|EXT1|EXT2|LFNG|B4GAT1|KERA|MGAT2|NOTCH2|NOTCH3|MPI|NOTCH4|ALG11|MUC3A|MUC4|MUC5AC|MUC6|ADAMTS9|MUC7|HEXA|HEXB|B4GALT7|CHST14|GPC2|THBS2|GPC4|GPC5|ADAMTS4|ADAMTS1|CHSY1|ST3GAL3|PGM1|CFP|ADAMTS14|SEMA5A|PMM2|PAPSS2|HSPG2|SEMA5B|ADAMTSL4|POMGNT1|THSD1|FMOD|ALG1|C1GALT1|ADAMTSL3|B3GALT6|GPC1|DPM3|MUC1|DPM1|CHST3|…
331	11	1|1|0	1	1	0	Diseases associated with glycosaminoglycan metabolism	Defective B3GAT3 causes JDSSDHD	R-HSA-3560801	20	0.000217385	0.00241739	-1.94568	0.000489476	0.00305458	-1.88089				SDC1|SDC2|SDC4|GPC1|HSPG2|NCAN|B3GAT3|VCAN|CSPG4|GPC2|GPC3|BGN|AGRN|GPC6|DCN|BCAN|SDC3|GPC4|GPC5|CSPG5
332	11	1|1|0	1	1	0	Diseases associated with glycosaminoglycan metabolism	Defective B3GALT6 causes EDSP2 and SEMDJL1	R-HSA-4420332	20	0.000238928	0.00257938	-1.93831	0.000602292	0.0036658	-1.87165				SDC1|SDC2|SDC4|B3GALT6|GPC1|HSPG2|NCAN|VCAN|CSPG4|GPC2|GPC3|BGN|AGRN|GPC6|DCN|BCAN|SDC3|GPC4|GPC5|CSPG5
333	11	1|1|0	1	1	0	Diseases associated with glycosaminoglycan metabolism	Defective B4GALT7 causes EDS, progeroid type	R-HSA-3560783	20	0.000336849	0.00340001	-1.9237	0.000862497	0.00504891	-1.84786				SDC1|SDC2|SDC4|GPC1|B4GALT7|HSPG2|NCAN|VCAN|CSPG4|GPC2|GPC3|BGN|AGRN|GPC6|DCN|BCAN|SDC3|GPC4|GPC5|CSPG5
334	11	1|1|0	1	1	0	Diseases associated with glycosaminoglycan metabolism	Chondroitin sulfate/dermatan sulfate metabolism	R-HSA-1793185	50	0.00500678	0.0307263	-1.63373	0.000972518	0.00555349	-1.76358				SDC1|SDC2|SDC4|VCAN|CSPG4|BGN|BCAN|SDC3|DSE|CHST15|CSGALNACT2|CHST12|XYLT1|XYLT2|ARSB|HEXA|CSGALNACT1|HEXB|B4GALT7|CHST14|NCAN|B3GAT3|CHPF|GPC2|CHST7|GPC4|GPC5|CHSY1|B3GAT1|HSPG2|HYAL1|CHSY3|GPC3|DSEL|GPC6|DCN|UST|CHST13|IDS|IDUA|CHPF2|B3GALT6|CHST9|HYAL3|GPC1|CHST3|CHST11|AGRN|CSPG5|B3GAT2
335	11	1|1|0	1	1	0	Diseases associated with glycosaminoglycan metabolism	Diseases of metabolism	R-HSA-5668914	249	0.000927377	0.00789483	-1.48332	0.00394853	0.0178045	-1.41238				AHCY|DCXR|MAOA|CD320|EXT1|EXT2|LFNG|NOTCH2|NOTCH3|NOTCH4|GPC2|THBS2|GPC4|GPC5|CHSY1|PGM1|ALDOB|GYG2|SEMA5A|RPIA|PAPSS2|SLC35D1|FMO3|G6PC3|FMOD|CYP7B1|UGT1A4|UGT1A1|CHST3|ACY1|AGRN|SDC1|SDC2|SDC4|PPP1R3C|G6PC1|SLC37A4|GAA|RPS27A|GALE|GALK1|GALNS|GNE|PRELP|MUC12|GALT|UBA52|UBB|UBC|ALG3|MMACHC|SPON2|SPON1|SLC34A2|POMT1|LMBRD1|THBS1|B3GAT3|ADAMTS13|GBE1|ADAMTS7|ADAMTS6|CYP26B1|MAN1B1|GGT1|MCCC1|NUS1|…
336	11	1|1|0	1	1	0	Diseases associated with glycosaminoglycan metabolism	Defective EXT1 causes exostoses 1, TRPS2 and CHDS	R-HSA-3656253	14	0.00588584	0.0344078	-1.72351	0.00846335	0.0342002	-1.67532				SDC1|SDC2|SDC4|GPC1|HSPG2|GPC2|GPC3|AGRN|GPC6|SDC3|GPC4|EXT1|EXT2|GPC5
337	11	1|1|0	1	1	0	Diseases associated with glycosaminoglycan metabolism	Defective EXT2 causes exostoses 2	R-HSA-3656237	14	0.00588584	0.0344078	-1.72351	0.00846335	0.0342002	-1.67532				SDC1|SDC2|SDC4|GPC1|HSPG2|GPC2|GPC3|AGRN|GPC6|SDC3|GPC4|EXT1|EXT2|GPC5
338	11	1|0|0	1	0	0	Diseases associated with glycosaminoglycan metabolism	Diseases of carbohydrate metabolism	R-HSA-5663084	34	0.00405252	0.0259466	-1.71322							ALDOB|GYG2|TALDO1|PPP1R3C|RPIA|NHLRC1|HGSNAT|KHK|G6PC1|SLC37A4|GAA|DCXR|RPS27A|NAGLU|HYAL1|GUSB|GLB1|GYG1|LCT|G6PC3|GALNS|UBA52|UBB|GYS1|UBC|GYS2|IDS|IDUA|ARSB|SGSH|GNS|EPM2A|GBE1|SI
339	12	1|1|0	1	1	0	Signaling by SCF-KIT	Signaling by KIT in disease	R-HSA-9669938	20	0.00123178	0.00958844	1.85708	0.0130276	0.0478109	1.6459				PIK3CA|FYN|PIK3R1|JAK2|PIK3R2|YES1|STAT1|STAT3|HRAS|GRB2|KRAS|NRAS|PIK3R3|LCK|LYN|SOS1|KIT|SRC|STAT5A|STAT5B
340	12	1|1|0	1	1	0	Signaling by SCF-KIT	Signaling by phosphorylated juxtamembrane, extracellular and kinase domain KIT mutants	R-HSA-9670439	20	0.00123178	0.00958844	1.85708	0.0130276	0.0478109	1.6459				PIK3CA|FYN|PIK3R1|JAK2|PIK3R2|YES1|STAT1|STAT3|HRAS|GRB2|KRAS|NRAS|PIK3R3|LCK|LYN|SOS1|KIT|SRC|STAT5A|STAT5B
341	12	1|1|0	1	1	0	Signaling by SCF-KIT	Signaling by PDGFR in disease	R-HSA-9671555	20	0.00142584	0.0109265	1.84683	0.00613089	0.0261314	1.72618				PIK3CA|PIK3CB|FIP1L1|PDGFRA|STRN|PIK3R1|PIK3R2|STAT1|STAT3|HRAS|WDR48|GRB2|KRAS|NRAS|SOS1|KANK1|GOLGA4|KDR|ETV6|BIN2
342	12	1|1|0	1	1	0	Signaling by SCF-KIT	Signaling by PDGFRA extracellular domain mutants	R-HSA-9673770	12	0.00323934	0.021882	1.78488	0.0024657	0.0121559	1.81611				NRAS|PIK3CA|PIK3CB|PDGFRA|PIK3R1|PIK3R2|STAT1|SOS1|STAT3|HRAS|GRB2|KRAS
343	12	1|1|0	1	1	0	Signaling by SCF-KIT	Signaling by PDGFRA transmembrane, juxtamembrane and kinase domain mutants	R-HSA-9673767	12	0.00323934	0.021882	1.78488	0.0024657	0.0121559	1.81611				NRAS|PIK3CA|PIK3CB|PDGFRA|PIK3R1|PIK3R2|STAT1|SOS1|STAT3|HRAS|GRB2|KRAS
344	12	1|1|0	1	1	0	Signaling by SCF-KIT	DAP12 interactions	R-HSA-2172127	45	0.00737348	0.0413082	1.62933	0.00506703	0.0221066	1.67039				KIR2DS5|KIR3DS1|KLRC2|FYN|GRAP2|TREM2|HRAS|SHC1|SIGLEC14|LAT|CD300E|KRAS|KLRK1|VAV3|CD300LB|NCR2|KIR2DS2|LCK|LCP2|KLRC4-KLRK1|KIR2DS1|SOS1|HLA-B|HLA-C|HLA-E|CLEC5A|KLRD1|B2M|PIK3CA|SIRPB1|PIK3CB|SYK|PIK3R1|PIK3R2|TYROBP|BTK|PLCG1|PLCG2|SIGLEC15|GRB2|TREM1|NRAS|RAC1|VAV2|KIR2DS4
345	12	1|0|0	1	0	0	Signaling by SCF-KIT	Signaling by SCF-KIT	R-HSA-1433557	43	0.0011848	0.00947202	1.76734							SH2B3|GAB2|MMP9|FYN|SOCS6|JAK2|GRAP2|PTPN11|TEC|YES1|STAT1|STAT3|CBL|HRAS|KRAS|SOCS1|PRKCA|PTPRU|LCK|GRAP|SH2B2|CHEK1|CMA1|LYN|SOS1|FER|SRC|STAT5A|STAT5B|PIK3CA|PIK3R1|PIK3R2|FES|GRB10|GRB2|GRB7|NRAS|PIK3R3|PTPN6|RAC1|KIT|VAV1|KITLG
346	12	1|0|0	1	0	0	Signaling by SCF-KIT	Signaling by FGFR1 in disease	R-HSA-5655302	38	0.00509787	0.0310278	1.68571							GAB2|CPSF6|CNTRL|CEP43|ERLIN2|CUX1|FGFR1OP2|STAT1|MYO18A|STAT3|BCR|ZMYM2|HRAS|TRIM24|LRRFIP1|BAG4|KRAS|SOS1|STAT5A|STAT5B|FRS2|PIK3CA|FGF1|FGF2|PIK3R1|FGF4|FGF5|FGF6|FGF8|PLCG1|FGF9|FGFR1|GRB2|NRAS|GAB1|FGF20|FGF23|FGF17
347	12	1|0|0	1	0	0	Signaling by SCF-KIT	Signaling by cytosolic FGFR1 fusion mutants	R-HSA-1839117	18	0.00702713	0.0401279	1.71564							PIK3CA|GAB2|CPSF6|CNTRL|CEP43|PIK3R1|CUX1|FGFR1OP2|STAT1|MYO18A|STAT3|BCR|ZMYM2|TRIM24|LRRFIP1|GRB2|STAT5A|STAT5B
348	12	1|0|0	1	0	0	Signaling by SCF-KIT	Interleukin-2 family signaling	R-HSA-451927	44	0.00815369	0.0449974	1.61608							GAB2|JAK1|IL2RG|JAK2|PIK3CD|STAT1|IL15|JAK3|STAT3|IL15RA|SHC1|INPPL1|LCK|CSF2|CSF2RA|CSF2RB|SOS1|STAT5A|STAT5B|IL21|LGALS9|PIK3CA|PIK3CB|SYK|HAVCR2|PIK3R1|PIK3R2|PTK2B|INPP5D|GRB2|IL2|PIK3R3|IL2RA|IL2RB|PTPN6|IL3|IL3RA|SOS2|IL5|IL5RA|IL21R|IL9|IL9R|STAT4
349	12	0|1|0	0	1	0	Signaling by SCF-KIT	DAP12 signaling	R-HSA-2424491	30				0.0115148	0.0432243	1.62273				KLRC2|FYN|GRAP2|TREM2|HRAS|SHC1|LAT|KRAS|KLRK1|VAV3|LCK|LCP2|KLRC4-KLRK1|SOS1|HLA-E|KLRD1|B2M|PIK3CA|PIK3CB|SYK|PIK3R1|PIK3R2|TYROBP|BTK|PLCG1|PLCG2|GRB2|NRAS|RAC1|VAV2
350	13	1|1|1	1	1	1	Programmed Cell Death	Programmed Cell Death	R-HSA-5357801	210	3.62546e-05	0.000609741	1.64842	8.423e-10	3.27832e-08	2.00088	0.00216104	0.016001	-1.39411	STAT3|AKT3|BCL2L11|TMED7-TICAM2|OCLN|DNM1L|BCAP31|PSME3|PSMD14|CDKN2A|YWHAQ|OMA1|ADD1|PSMB11|DYNLL2|PSMA8|TICAM1|CTNNB1|DAPK1|DAPK3|DCC|DFFA|DFFB|GSDME|DSG1|DSG2|DSG3|DSP|E2F1|AKT1|AKT2|UNC5B|CARD8|ACIN1|PSME4|PPP1R13B|OGT|FNTA|DAPK2|LY96|APPL1|GAS2|BBC3|SFN|DBNL|GSN|GZMB|H1-0|H1-2|H1-3|H1-4|H1-5|H1-1|HMGB1|HMGB2|APAF1|APC|BIRC2|XIAP|TICAM2|FAS|FASLG|KPNA1|KPNB1|LMNA|LMNB1|MAPT|NMT1|OPA1|STUB1|PA…
351	13	1|1|1	1	1	1	Programmed Cell Death	Apoptosis	R-HSA-109581	180	0.000135143	0.00173806	1.63322	6.85606e-09	2.35817e-07	2.00645	0.00274804	0.0196345	-1.41238	STAT3|AKT3|BCL2L11|TMED7-TICAM2|OCLN|DNM1L|BCAP31|PSME3|PSMD14|CDKN2A|YWHAQ|OMA1|ADD1|PSMB11|DYNLL2|PSMA8|TICAM1|CTNNB1|DAPK1|DAPK3|DCC|DFFA|DFFB|GSDME|DSG1|DSG2|DSG3|DSP|E2F1|AKT1|AKT2|UNC5B|CARD8|ACIN1|PSME4|PPP1R13B|FNTA|DAPK2|LY96|APPL1|GAS2|BBC3|SFN|DBNL|GSN|GZMB|H1-0|H1-2|H1-3|H1-4|H1-5|H1-1|HMGB1|HMGB2|APAF1|APC|BIRC2|XIAP|TICAM2|FAS|FASLG|KPNA1|KPNB1|LMNA|LMNB1|MAPT|NMT1|OPA1|PAK2|APIP|ST…
352	13	1|1|0	1	1	0	Programmed Cell Death	Caspase activation via Death Receptors in the presence of ligand	R-HSA-140534	17	0.00388803	0.0253322	1.77506	0.00593585	0.0255207	1.74525				TICAM2|FAS|FASLG|CASP8|TMED7-TICAM2|TRADD|LY96|RIPK1|TNFSF10|FADD|TNFRSF10B|TNFRSF10A|CFLAR|TLR4|CD14|TICAM1|TRAF2
353	13	1|1|0	1	1	0	Programmed Cell Death	Regulated Necrosis	R-HSA-5218859	57	0.00730086	0.0410569	1.56864	0.000251537	0.00175483	1.83762				BAK1|BAX|RPS27A|PELI1|TP53|SDCBP|TRAF2|UBA52|UBB|UBC|BIRC3|GSDME|GSDMD|ELANE|CASP3|RIPK3|IRF1|CASP8|IL1A|IRF2|IL1B|OGT|TP63|PDCD6IP|RNF103-CHMP3|FLOT1|TRADD|RIPK1|TNFSF10|CHMP4B|FADD|TNFRSF10B|TNFRSF10A|CFLAR|CHMP2B|GZMB|CHMP2A|CHMP4A|HMGB1|FLOT2|BIRC2|XIAP|FAS|CHMP3|FASLG|CASP5|IL18|STUB1|CDC37|CYCS|CHMP6|HSP90AA1|MLKL|CASP1|CASP4|CHMP7|CHMP4C
354	13	0|1|0	0	1	0	Programmed Cell Death	RIPK1-mediated regulated necrosis	R-HSA-5213460	29				0.000934971	0.00538063	1.85119				FLOT2|BIRC2|XIAP|FAS|FASLG|RPS27A|STUB1|CDC37|PELI1|SDCBP|HSP90AA1|MLKL|TRAF2|UBA52|UBB|UBC|BIRC3|RIPK3|CASP8|OGT|PDCD6IP|FLOT1|TRADD|RIPK1|TNFSF10|FADD|TNFRSF10B|TNFRSF10A|CFLAR
355	13	0|1|0	0	1	0	Programmed Cell Death	CASP8 activity is inhibited	R-HSA-5218900	11				0.00387259	0.0175692	1.77928				TRADD|RIPK1|TNFSF10|FADD|TNFRSF10B|TNFRSF10A|FAS|CFLAR|FASLG|TRAF2|CASP8
356	13	0|1|0	0	1	0	Programmed Cell Death	Caspase activation via extrinsic apoptotic signalling pathway	R-HSA-5357769	27				0.00597545	0.0256165	1.70457				TICAM2|FAS|FASLG|TMED7-TICAM2|TLR4|TICAM1|TRAF2|DAPK1|DAPK3|DCC|CASP3|UNC5B|CASP8|CASP9|DAPK2|TRADD|LY96|RIPK1|APPL1|TNFSF10|FADD|TNFRSF10B|TNFRSF10A|CFLAR|UNC5A|CD14|MAGED1
357	13	0|1|0	0	1	0	Programmed Cell Death	Dimerization of procaspase-8	R-HSA-69416	11				0.00387259	0.0175692	1.77928				TRADD|RIPK1|TNFSF10|FADD|TNFRSF10B|TNFRSF10A|FAS|CFLAR|FASLG|TRAF2|CASP8
358	13	0|1|0	0	1	0	Programmed Cell Death	Regulation of necroptotic cell death	R-HSA-5675482	29				0.000934971	0.00538063	1.85119				FLOT2|BIRC2|XIAP|FAS|FASLG|RPS27A|STUB1|CDC37|PELI1|SDCBP|HSP90AA1|MLKL|TRAF2|UBA52|UBB|UBC|BIRC3|RIPK3|CASP8|OGT|PDCD6IP|FLOT1|TRADD|RIPK1|TNFSF10|FADD|TNFRSF10B|TNFRSF10A|CFLAR
359	13	0|1|0	0	1	0	Programmed Cell Death	Regulation by c-FLIP	R-HSA-3371378	11				0.00387259	0.0175692	1.77928				TRADD|RIPK1|TNFSF10|FADD|TNFRSF10B|TNFRSF10A|FAS|CFLAR|FASLG|TRAF2|CASP8
360	14	0|1|0	0	1	0	DNA strand elongation	DNA strand elongation	R-HSA-69190	32				0.000127275	0.000985549	1.98433				MCM5|MCM6|MCM7|GINS4|PCNA|RFC1|RFC2|RFC3|RFC4|RFC5|GINS2|RPA1|RPA2|RPA3|POLD3|POLD1|GINS1|POLD2|POLD4|GINS3|POLA2|FEN1|LIG1|POLA1|PRIM1|PRIM2|DNA2|MCM2|MCM3|MCM8|MCM4|CDC45
361	14	0|1|0	0	1	0	DNA strand elongation	Extension of Telomeres	R-HSA-180786	51				0.000433055	0.00276072	1.82502				TERF2IP|ACD|BLM|TERF1|TERF2|RTEL1|FEN1|LIG1|TEN1|RUVBL2|DKC1|CCNA2|DNA2|ANKRD28|GAR1|CHTF8|WRAP53|SHQ1|CDK2|PPP6R3|PPP6C|NOP10|PCNA|NHP2|CHTF18|TERT|RFC1|WRN|RFC2|DSCC1|RFC3|STN1|RFC4|PIF1|RFC5|CTC1|RPA1|RUVBL1|RPA2|RPA3|POLD3|POLD1|POLD2|POLD4|CCNA1|POLA2|POLA1|PRIM1|PRIM2|POT1|TINF2
362	14	0|1|0	0	1	0	DNA strand elongation	Chromosome Maintenance	R-HSA-73886	141				0.00108894	0.00605469	1.5897				ITGB3BP|CENPI|CENPS|CENPP|BLM|OIP5|CENPQ|CENPN|KNL1|RBBP4|RBBP7|CENPK|CENPH|CENPX|CENPM|CENPO|CENPU|CENPT|CENPL|RTEL1|TEN1|RUVBL2|DAXX|DKC1|CENPW|DNA2|ANKRD28|GAR1|ATRX|CHTF8|WRAP53|SHQ1|POLR2A|PPP6R3|POLR2B|PPP6C|POLR2C|NOP10|PCNA|POLR2D|NHP2|POLR2E|CHTF18|POLR2F|TERT|POLR2G|RFC1|WRN|POLR2H|RFC2|DSCC1|POLR2I|RFC3|STN1|POLR2J|RFC4|PIF1|POLR2K|RFC5|CTC1|POLR2L|RPA1|RUVBL1|RPA2|RSF1|RPA3|POLD3|MIS1…
363	14	0|1|0	0	1	0	DNA strand elongation	DNA Damage Bypass	R-HSA-73893	48				0.00166726	0.00877536	1.72412				MAD2L2|PCNA|REV1|REV3L|RFC1|RFC2|RFC3|RFC4|RFC5|RPS27A|RPA1|RPA2|RPA3|POLD3|POLI|USP43|RCHY1|POLK|POLE3|POLD1|POLD2|POLE|POLE2|POLH|NPLOC4|UBA52|POLE4|UBB|POLD4|UBC|UBA7|UFD1|VCP|TRIM25|SPRTN|USP10|UBE2L6|ISG15|PCLAF|DDB1|DTL|RAD18|WDR48|UBE2B|USP1|CUL4B|CUL4A|RBX1
364	14	0|1|0	0	1	0	DNA strand elongation	Polymerase switching	R-HSA-69091	14				0.00628525	0.0263646	1.74151				PCNA|RFC1|RFC2|RFC3|RFC4|RFC5|POLD3|POLA2|POLA1|PRIM1|PRIM2|POLD1|POLD2|POLD4
365	14	0|1|0	0	1	0	DNA strand elongation	Leading Strand Synthesis	R-HSA-69109	14				0.00628525	0.0263646	1.74151				PCNA|RFC1|RFC2|RFC3|RFC4|RFC5|POLD3|POLA2|POLA1|PRIM1|PRIM2|POLD1|POLD2|POLD4
366	14	0|1|0	0	1	0	DNA strand elongation	Lagging Strand Synthesis	R-HSA-69186	20				0.0076202	0.0312196	1.70409				PCNA|RFC1|RFC2|RFC3|RFC4|RFC5|RPA1|RPA2|RPA3|POLD3|POLA2|FEN1|LIG1|POLA1|PRIM1|PRIM2|POLD1|POLD2|DNA2|POLD4
367	14	0|1|0	0	1	0	DNA strand elongation	Translesion synthesis by Y family DNA polymerases bypasses lesions on DNA template	R-HSA-110313	39				0.01089	0.0416183	1.5825				MAD2L2|PCNA|REV1|REV3L|RFC1|RFC2|RFC3|RFC4|RFC5|RPS27A|RPA1|RPA2|RPA3|POLD3|POLI|USP43|RCHY1|POLK|POLE3|POLD1|POLD2|POLE|POLE2|POLH|NPLOC4|UBA52|POLE4|UBB|POLD4|UBC|UBA7|UFD1|VCP|TRIM25|SPRTN|USP10|UBE2L6|ISG15|PCLAF
368	14	0|1|0	0	1	0	DNA strand elongation	Unwinding of DNA	R-HSA-176974	12				0.0117334	0.0438938	1.68479				MCM5|MCM6|MCM7|GINS4|GINS1|GINS3|MCM2|MCM3|GINS2|MCM8|MCM4|CDC45
369	15	0|0|1	0	0	1	Regulation of lipid metabolism by PPARalpha	Regulation of lipid metabolism by PPARalpha	R-HSA-400206	119							0.000101021	0.00109058	1.71338	CHD9|AHR|MED28|MED25|PPARG|RXRB|NCOA3|PPARA|MED1|CD36|MED18|MED9|GRHL1|ESRRA|MED29|ALAS1|GLIPR1|MED10|FABP1|FAM120B|ACSL1|HELZ2|MED4|NCOA1|PEX11A|HMGCR|FDFT1|HMGCS1|HMGCS2|HDAC3|TRIB3|FHL2|CCNC|ABCB4|SIN3A|MED30|APOA5|APOA2|MED6|RGL1|MED14|PLIN2|MED16|ACADM|SP1|MED21|SIN3B|MED23|ME1|MED17|MED26|MED27|MED7|MED20|NCOR2|TGS1|CREBBP|EP300|MED24|UGT1A9|ARNT|SULT2A1|CDK8|THRAP3|MED12|MED13|CARM1|NCOA2|…
370	15	0|0|1	0	0	1	Regulation of lipid metabolism by PPARalpha	PPARA activates gene expression	R-HSA-1989781	117							0.00015951	0.0016383	1.70086	CHD9|AHR|MED28|MED25|PPARG|RXRB|NCOA3|PPARA|MED1|CD36|MED18|MED9|GRHL1|ESRRA|MED29|ALAS1|GLIPR1|MED10|FABP1|FAM120B|ACSL1|HELZ2|MED4|NCOA1|PEX11A|HMGCR|FDFT1|HMGCS1|HMGCS2|HDAC3|TRIB3|FHL2|CCNC|ABCB4|MED30|APOA5|APOA2|MED6|RGL1|MED14|PLIN2|MED16|ACADM|SP1|MED21|MED23|ME1|MED17|MED26|MED27|MED7|MED20|NCOR2|TGS1|CREBBP|EP300|MED24|UGT1A9|ARNT|SULT2A1|CDK8|THRAP3|MED12|MED13|CARM1|NCOA2|PPARGC1B|PPA…
371	15	0|0|1	0	0	1	Regulation of lipid metabolism by PPARalpha	Transcriptional regulation of white adipocyte differentiation	R-HSA-381340	84							0.00064414	0.00566579	1.67434	PPARGC1A|CHD9|PLIN1|ADIRF|MED28|MED25|NFKB1|RXRA|PPARG|MED8|NCOA3|PPARA|MED1|RELA|CD36|MED18|NCOR1|MED9|MED29|MED10|FAM120B|ZNF638|TGFB1|HELZ2|MED4|SLC2A4|NCOA1|LEP|SMARCD3|MED11|LPL|HDAC3|ZNF467|CCNC|CCND3|MED30|SREBF1|SREBF2|EBF1|MED22|KLF5|TBL1X|MED6|MED14|KLF4|EGR2|MED16|NR2F2|ADIPOQ|MED21|MED23|TNF|MED17|MED26|MED27|MED7|MED20|NCOR2|TGS1|CREBBP|EP300|FABP4|MED19|MED24|CDK4|CDK8|WNT1|THRAP3|W…
372	15	0|0|1	0	0	1	Regulation of lipid metabolism by PPARalpha	Activation of gene expression by SREBF (SREBP)	R-HSA-2426168	42							0.000800306	0.00670953	1.73947	CHD9|MTF1|SREBF1|SREBF2|RXRA|MVD|MVK|PPARA|MED1|TBL1X|SC5D|SCD|NFYA|NFYB|NFYC|SP1|SQLE|LSS|GPAM|IDI1|TGS1|CREBBP|ELOVL6|DHCR7|FASN|HELZ2|GGPS1|NCOA1|HMGCR|ACACA|SMARCD3|CARM1|NCOA6|NCOA2|FDFT1|FDPS|CYP51A1|HMGCS1|TBL1XR1|TM7SF2|PMVK|ACACB
373	15	0|0|1	0	0	1	Regulation of lipid metabolism by PPARalpha	RORA activates gene expression	R-HSA-1368082	18							0.000899068	0.00742861	1.75477	CHD9|TGS1|CREBBP|EP300|RORA|SREBF1|CPT1A|RXRA|HELZ2|PPARA|MED1|TBL1X|NCOA1|SMARCD3|CARM1|NCOA6|NCOA2|TBL1XR1
374	15	0|0|1	0	0	1	Regulation of lipid metabolism by PPARalpha	Heme signaling	R-HSA-9707616	47							0.00102019	0.00824513	1.72215	PPARGC1A|CHD9|NRIP1|NR1D1|CLEC1B|BACH1|RXRA|MAFK|BMAL1|PPARA|NPAS2|MED1|CREB1|TBL1X|APOA1|NCOR1|APOB|ATF2|CLOCK|TLR4|XPO1|HMOX1|CRTC2|TGS1|CREBBP|CRTC1|EP300|RORA|HELZ2|NFE2L2|NCOA1|SLC46A1|LY96|CRTC3|SMARCD3|CARM1|NCOA6|NCOA2|RAI1|HBA1|HBA2|HDAC3|TBL1XR1|SIRT1|MEF2C|MEF2D|HBB
375	15	0|0|1	0	0	1	Regulation of lipid metabolism by PPARalpha	Regulation of cholesterol biosynthesis by SREBP (SREBF)	R-HSA-1655829	55							0.00188322	0.0141385	1.66796	CHD9|INSIG2|RXRA|PPARA|MED1|SC5D|SCD|MBTPS2|SEC24C|LSS|ELOVL6|SEC24D|SEC24B|MBTPS1|SEC23A|FASN|HELZ2|NCOA1|HMGCR|ACACA|SMARCD3|SEC24A|FDFT1|FDPS|CYP51A1|HMGCS1|ACACB|MTF1|SREBF1|SCAP|SREBF2|KPNB1|MVD|MVK|TBL1X|NFYA|NFYB|NFYC|SP1|SQLE|GPAM|IDI1|TGS1|CREBBP|DHCR7|SAR1B|GGPS1|CARM1|NCOA6|NCOA2|RAN|INSIG1|TBL1XR1|TM7SF2|PMVK
376	15	0|0|1	0	0	1	Regulation of lipid metabolism by PPARalpha	BMAL1:CLOCK,NPAS2 activates circadian gene expression	R-HSA-1368108	27							0.00677829	0.041946	1.63364	CHD9|NAMPT|RXRA|DBP|NOCT|KLF15|BMAL1|PPARA|NPAS2|MED1|AVP|TBL1X|BMAL2|BHLHE41|BHLHE40|CLOCK|F7|TGS1|CREBBP|HELZ2|NCOA1|SMARCD3|CARM1|NCOA6|NCOA2|TBL1XR1|SERPINE1
377	16	1|1|1	1	1	1	Processing of Capped Intron-Containing Pre-mRNA	Processing of Capped Intron-Containing Pre-mRNA	R-HSA-72203	246	0.000372442	0.0037219	1.50652	1.30166e-11	7.70064e-10	2.07398	1.36308e-07	2.23999e-06	-1.77163	CWC25|PRCC|PRPF40A|RBM22|CCAR1|CTNNBL1|CWC22|SUGP1|SNRNP70|SNRPA|SNRPB2|SNRPC|SNRPN|GCFC2|SF1|HSPA8|RBM42|SF3A2|SF3B5|DHX16|PHF5A|PRPF38A|PPIE|RBM17|PPIL4|BUD31|SNURF|SART1|PRPF4|PRPF3|EFTUD2|SNRNP40|DDX23|DDX46|RBMX|CDC5L|PDCD7|YBX1|SNRNP35|SNRNP48|RNPC3|ZMAT5|SNRNP25|ZRSR2|METTL3|METTL14|WTAP|CPSF6|CPSF7|RBM8A|HNRNPA1|HNRNPC|HNRNPH1|ALYREF|NXF1|SLBP|CPSF4|CPSF1|CPSF3|CPSF2|WDR33|FIP1L1|SYMPK|DD…
378	16	0|1|1	0	1	1	Processing of Capped Intron-Containing Pre-mRNA	mRNA Splicing - Major Pathway	R-HSA-72163	185				2.79677e-08	8.61755e-07	1.93374	3.14896e-08	5.82164e-07	-1.92387	CWC25|PRCC|PRPF40A|RBM22|CCAR1|CTNNBL1|CWC22|SUGP1|SNRNP70|SNRPA|SNRPB2|SNRPC|HNRNPK|SNRPN|GCFC2|SF1|HSPA8|RBM42|SF3A2|SF3B5|MAGOHB|DHX16|PHF5A|PRPF38A|PPIE|RBM17|PPIL4|BUD31|SNURF|SART1|PRPF4|PRPF3|EFTUD2|HNRNPA2B1|SNRNP40|HNRNPF|DDX23|DDX46|RBMX|CDC5L|YBX1|GTF2F1|PCBP2|GTF2F2|CLP1|CSTF2|CPSF6|POLR2A|POLR2B|POLR2C|POLR2D|POLR2E|POLR2F|POLR2G|POLR2H|POLR2I|POLR2J|POLR2K|POLR2L|SNU13|CPSF7|RBM8A|D…
379	16	0|1|1	0	1	1	Processing of Capped Intron-Containing Pre-mRNA	mRNA Splicing	R-HSA-72172	193				5.09906e-08	1.30026e-06	1.88683	1.70617e-08	3.65714e-07	-1.9035	CWC25|PRCC|PRPF40A|RBM22|CCAR1|CTNNBL1|CWC22|SUGP1|SNRNP70|SNRPA|SNRPB2|SNRPC|SNRPN|GCFC2|SF1|HSPA8|RBM42|SF3A2|SF3B5|DHX16|PHF5A|PRPF38A|PPIE|RBM17|PPIL4|BUD31|SNURF|SART1|PRPF4|PRPF3|EFTUD2|SNRNP40|DDX23|DDX46|RBMX|CDC5L|PDCD7|YBX1|SNRNP35|SNRNP48|RNPC3|ZMAT5|SNRNP25|ZRSR2|CPSF6|CPSF7|RBM8A|HNRNPA1|HNRNPC|HNRNPH1|ALYREF|CPSF4|CPSF1|CPSF3|CPSF2|WDR33|FIP1L1|SYMPK|SRRM1|LOC102724594|SLU7|U2AF2|U2…
380	16	0|1|1	0	1	1	Processing of Capped Intron-Containing Pre-mRNA	RNA Polymerase II Transcription Termination	R-HSA-73856	68				1.14445e-05	0.000147186	1.97728	0.00330028	0.0225102	-1.61382	CPSF2|RNPS1|WDR33|FIP1L1|SYMPK|DDX39A|SRRM1|LOC102724594|SLU7|U2AF2|U2AF1L4|CHTOP|LUZP4|CDC40|THOC2|SRSF1|MAGOHB|SRSF2|SRSF3|SRSF4|SRSF5|SRSF6|SRSF7|U2AF1|DDX39B|THOC6|THOC7|FYTTD1|POLDIP3|THOC3|SARNP|THOC5|SRSF9|SRSF11|DHX38|ZC3H11A|THOC1|UPF3B|PCF11|PABPN1|MAGOH|LSM11|CLP1|NCBP2|ZNF473|NCBP1|SNRPB|CSTF2|SNRPD3|SNRPE|CPSF6|SNRPF|SNRPG|LSM10|EIF4A3|PAPOLA|NUDT21|CSTF1|CSTF3|CSTF2T|CPSF7|RBM8A|CAS…
381	16	0|1|1	0	1	1	Processing of Capped Intron-Containing Pre-mRNA	mRNA 3'-end processing	R-HSA-72187	59				1.5072e-05	0.000182717	1.98248	0.00129729	0.0101518	-1.72167	CPSF2|RNPS1|WDR33|FIP1L1|SYMPK|DDX39A|SRRM1|LOC102724594|SLU7|U2AF2|U2AF1L4|CHTOP|LUZP4|CDC40|THOC2|SRSF1|MAGOHB|SRSF2|SRSF3|SRSF4|SRSF5|SRSF6|SRSF7|U2AF1|DDX39B|THOC6|THOC7|FYTTD1|POLDIP3|THOC3|SARNP|THOC5|SRSF9|SRSF11|DHX38|ZC3H11A|THOC1|UPF3B|PCF11|PABPN1|MAGOH|CLP1|NCBP2|NCBP1|CSTF2|CPSF6|EIF4A3|PAPOLA|NUDT21|CSTF1|CSTF3|CSTF2T|CPSF7|RBM8A|CASC3|ALYREF|CPSF4|CPSF1|CPSF3
382	16	0|1|0	0	1	0	Processing of Capped Intron-Containing Pre-mRNA	Processing of Capped Intronless Pre-mRNA	R-HSA-75067	29				0.00187673	0.0097052	1.7946				CSTF2|CPSF2|SNRPD3|WDR33|SNRPE|CPSF6|SNRPF|FIP1L1|SNRPG|SYMPK|LSM10|PAPOLA|NUDT21|CSTF1|CSTF3|CSTF2T|CPSF7|PCF11|PABPN1|LSM11|CLP1|NCBP2|SLBP|CPSF4|ZNF473|CPSF1|NCBP1|CPSF3|SNRPB
383	16	0|1|0	0	1	0	Processing of Capped Intron-Containing Pre-mRNA	Processing of Intronless Pre-mRNAs	R-HSA-77595	20				0.0028829	0.0135359	1.79519				CSTF1|CSTF2|CPSF2|CSTF3|WDR33|CPSF6|FIP1L1|SYMPK|CSTF2T|CPSF7|PCF11|PABPN1|PAPOLA|CLP1|NUDT21|NCBP2|CPSF4|CPSF1|NCBP1|CPSF3
384	17	1|1|1	1	1	1	Signaling by Interleukins	Interleukin-6 signaling	R-HSA-1059683	11	0.00728841	0.0410569	1.71708	0.00899095	0.0360369	1.70982	0.00789142	0.0476384	1.61767	IL6|IL6R|IL6ST|JAK1|JAK2|PTPN11|STAT1|STAT3|TYK2|CBL|SOCS3
385	17	1|1|0	1	1	0	Signaling by Interleukins	Signaling by Interleukins	R-HSA-449147	473	8.45389e-09	3.29034e-07	1.72615	1.34229e-12	1.10292e-10	1.89839				CRLF1|IL6|MAPKAPK2|IL6R|TIFA|IL6ST|JAK1|JAK2|PTPN11|STAT1|STAT3|GSTO1|TYK2|IL27RA|CBL|SOCS3|SOCS5|N4BP1|HSPA8|LRRC14|MAOA|PSME3|PSMD14|HNRNPDL|PSMB11|PSMA8|SNAP25|STX1A|VAMP2|AKT1|PSME4|HMGB1|FASLG|LMNB1|PAK2|MAPK1|MAPK3|MAPK8|PSMA1|PSMA2|PSMA3|PSMA4|PSMA5|PSMA6|PSMA7|PSMB1|PSMB2|PSMB3|PSMB4|PSMB5|PSMB6|PSMB7|PSMB8|PSMB9|PSMB10|PSMC1|PSMC2|PSMC3|PSMC4|PSMC5|PSMC6|PSMD1|PSMD2|PSMD3|PSMD4|PSMD5|PSM…
386	17	1|1|0	1	1	0	Signaling by Interleukins	Interleukin-10 signaling	R-HSA-6783783	47	0.00190016	0.0143384	1.72813	0.000992787	0.00563291	1.78164				IL6|IL12A|IL12B|CD80|CD86|JAK1|TNFRSF1A|STAT3|TNFRSF1B|TYK2|CCR1|CXCL1|CCR5|CXCL2|IL18|CCR2|CXCL10|PTAFR|PTGS2|IL1R2|CSF1|CSF2|CSF3|CCL4L1|TNF|ICAM1|LIF|FCER2|CCL3L3|CCL2|CCL3|IL1A|CCL3L1|FPR1|IL1B|CCL4|IL1R1|CCL5|IL1RN|TIMP1|CCL19|CCL20|CCL22|CXCL8|IL10|IL10RA|IL10RB
387	17	0|1|0	0	1	0	Signaling by Interleukins	Interleukin-35 Signalling	R-HSA-8984722	12				0.0110136	0.0419823	1.69142				IL12A|EBI3|IL6ST|IL12RB2|JAK1|JAK2|STAT1|STAT3|TYK2|IL27RA|CANX|STAT4
388	17	0|0|1	0	0	1	Signaling by Interleukins	Interleukin-20 family signaling	R-HSA-8854691	25							0.00546161	0.0352739	1.655	IL24|IL20RA|IL20RB|IFNL2|IFNL3|JAK1|IFNL1|JAK2|PTPN11|IL22RA2|STAT1|JAK3|STAT3|TYK2|IL26|IL19|STAT5A|STAT5B|IL22RA1|IFNLR1|IL20|IL22|STAT2|IL10RB|STAT4
389	17	0|0|1	0	0	1	Signaling by Interleukins	Interleukin-6 family signaling	R-HSA-6783589	24							0.00377913	0.025522	1.67807	IL11RA|CRLF1|IL6|LIF|IL6R|LIFR|IL6ST|JAK1|JAK2|PTPN11|STAT1|STAT3|TYK2|CBL|CLCF1|SOCS3|CNTF|CNTFR|IL31RA|OSM|IL31|CTF1|OSMR|IL11
390	18	1|0|1	1	0	1	Respiratory electron transport, ATP synthesis by chemiosmotic coupling, and heat production by uncoupling proteins	Respiratory electron transport, ATP synthesis by chemiosmotic coupling, and heat production by uncoupling proteins.	R-HSA-163200	127	0.000799014	0.00703418	-1.61541				1.37441e-22	1.01638e-19	-2.75934	LRPPRC|TRAP1|ATP5PD|ATP5MG|UQCR11|COX20|NDUFA11|COX4I1|COX5B|COX6A1|COX6B1|COX6C|COX7B|COX7C|COX8A|COX11|NDUFAF6|PM20D1|ETFA|ETFB|ETFDH|TMEM186|NDUFAF3|UQCRQ|DMAC2L|COX18|ACAD9|NDUFAF4|UQCR10|CYCS|NDUFS7|ATP6|ATP8|COX1|COX2|COX3|CYTB|ND1|ND2|ND3|ND4|ND5|ND6|NDUFA1|NDUFA2|NDUFA3|NDUFA4|NDUFA5|NDUFA6|NDUFA7|NDUFA8|NDUFA9|NDUFA10|NDUFAB1|NDUFB1|NDUFB2|NDUFB3|NDUFB4|NDUFB5|NDUFB6|NDUFB7|NDUFB9|NDUFB1…
391	18	1|0|1	1	0	1	Respiratory electron transport, ATP synthesis by chemiosmotic coupling, and heat production by uncoupling proteins	Respiratory electron transport	R-HSA-611105	103	0.00249043	0.0174387	-1.57641				1.31309e-17	3.33741e-15	-2.65452	LRPPRC|TRAP1|UQCR11|COX20|NDUFA11|COX4I1|COX5B|COX6A1|COX6B1|COX6C|COX7B|COX7C|COX8A|COX11|NDUFAF6|ETFA|ETFB|ETFDH|TMEM186|NDUFAF3|UQCRQ|COX18|ACAD9|NDUFAF4|UQCR10|CYCS|NDUFS7|COX1|COX2|COX3|CYTB|ND1|ND2|ND3|ND4|ND5|ND6|NDUFA1|NDUFA2|NDUFA3|NDUFA4|NDUFA5|NDUFA6|NDUFA7|NDUFA8|NDUFA9|NDUFA10|NDUFAB1|NDUFB1|NDUFB2|NDUFB3|NDUFB4|NDUFB5|NDUFB6|NDUFB7|NDUFB9|NDUFB10|NDUFC1|NDUFC2|CYC1|NDUFS1|NDUFS2|NDU…
392	18	1|0|1	1	0	1	Respiratory electron transport, ATP synthesis by chemiosmotic coupling, and heat production by uncoupling proteins	Complex I biogenesis	R-HSA-6799198	57	0.00191697	0.0143918	-1.69996				3.22224e-11	2.26938e-09	-2.44527	NDUFS1|NDUFS2|NDUFS3|NDUFV1|NDUFS4|NDUFS5|NDUFS6|NDUFS8|NDUFV2|NDUFV3|NDUFA13|NDUFAF1|ECSIT|TIMMDC1|NDUFB8|NDUFB11|NDUFAF7|COA1|TMEM126B|NDUFA12|NDUFA11|NDUFAF5|NDUFAF6|NUBPL|NDUFAF2|TMEM186|NDUFAF3|ACAD9|NDUFAF4|NDUFS7|ND1|ND2|ND3|ND4|ND5|ND6|NDUFA1|NDUFA2|NDUFA3|NDUFA5|NDUFA6|NDUFA7|NDUFA8|NDUFA9|NDUFA10|NDUFAB1|NDUFB1|NDUFB2|NDUFB3|NDUFB4|NDUFB5|NDUFB6|NDUFB7|NDUFB9|NDUFB10|NDUFC1|NDUFC2
393	18	0|0|1	0	0	1	Respiratory electron transport, ATP synthesis by chemiosmotic coupling, and heat production by uncoupling proteins	The citric acid (TCA) cycle and respiratory electron transport	R-HSA-1428517	178							8.53811e-21	4.20929e-18	-2.59755	SLC16A3|LRPPRC|TRAP1|ATP5PD|ATP5MG|ME3|UQCR11|COX20|NDUFA11|COX4I1|COX5B|COX6A1|COX6B1|COX6C|COX7B|COX7C|COX8A|COX11|NDUFAF6|ADHFE1|SLC16A8|PM20D1|LDHAL6A|DLAT|DLD|DLST|ETFA|ETFB|ETFDH|FH|NNT|MPC2|TMEM186|NDUFAF3|UQCRQ|DMAC2L|GLO1|COX18|ACAD9|NDUFAF4|GSTZ1|UQCR10|HAGH|IDH2|IDH3A|IDH3B|CYCS|NDUFS7|LDHA|LDHB|LDHC|MDH2|ME1|ME2|ATP6|ATP8|COX1|COX2|COX3|CYTB|ND1|ND2|ND3|ND4|ND5|ND6|NDUFA1|NDUFA2|NDUFA…
394	18	0|0|1	0	0	1	Respiratory electron transport, ATP synthesis by chemiosmotic coupling, and heat production by uncoupling proteins	Citric acid cycle (TCA cycle)	R-HSA-71403	22							0.000169985	0.00171026	-1.9474	DLD|SUCLG2|DLST|SUCLG1|SUCLA2|FH|NNT|OGDH|SDHA|SDHB|SDHC|ME3|SDHD|IDH3G|IDH2|IDH3A|IDH3B|ACO2|MDH2|ME2|CS|FAHD1
395	18	0|0|1	0	0	1	Respiratory electron transport, ATP synthesis by chemiosmotic coupling, and heat production by uncoupling proteins	Pyruvate metabolism and Citric Acid (TCA) cycle	R-HSA-71406	55							0.00785638	0.0476363	-1.58372	SLC16A3|RXRA|OGDH|IDH3G|PDHA1|SLC16A1|PDHA2|PDHB|PDK1|ACO2|PDK2|PDK3|PDK4|MPC1|BSG|PPARD|PDP1|PDPR|VDAC1|PDP2|SDHA|SDHB|SDHC|ME3|SDHD|D2HGDH|L2HGDH|ADHFE1|SLC16A8|PDHX|LDHAL6A|FAHD1|DLAT|DLD|SUCLG2|DLST|SUCLG1|SUCLA2|FH|NNT|LDHAL6B|MPC2|GLO1|GSTZ1|HAGH|IDH2|IDH3A|IDH3B|LDHA|LDHB|LDHC|MDH2|ME1|ME2|CS
396	19	0|0|1	0	0	1	Endosomal Sorting Complex Required For Transport (ESCRT)	Endosomal Sorting Complex Required For Transport (ESCRT)	R-HSA-917729	32							4.17414e-06	5.18786e-05	-2.09413	VPS28|UBAP1|CHMP5|STAM2|VTA1|CHMP3|VPS37C|RPS27A|TSG101|CHMP6|VPS37B|UBA52|UBB|UBC|MVB12B|CHMP7|CHMP4C|MVB12A|VPS4B|HGS|RNF103-CHMP3|CHMP4B|VPS37A|STAM|VPS37D|CHMP2B|VPS36|VPS4A|CHMP2A|VPS25|CHMP4A|SNF8
397	19	0|0|1	0	0	1	Endosomal Sorting Complex Required For Transport (ESCRT)	Budding and maturation of HIV virion	R-HSA-162588	29							5.62918e-06	6.89266e-05	-2.09296	VPS28|UBAP1|CHMP5|VTA1|CHMP3|VPS37C|RPS27A|TSG101|NEDD4L|CHMP6|VPS37B|UBA52|UBB|UBC|MVB12B|CHMP7|CHMP4C|MVB12A|VPS4B|PDCD6IP|RNF103-CHMP3|CHMP4B|VPS37A|VPS37D|PPIA|CHMP2B|VPS4A|CHMP2A|CHMP4A
398	19	0|0|1	0	0	1	Endosomal Sorting Complex Required For Transport (ESCRT)	Assembly Of The HIV Virion	R-HSA-175474	16							0.000164863	0.0016816	-1.93679	MVB12B|VPS28|UBAP1|MVB12A|NMT2|FURIN|VPS37C|RPS27A|VPS37A|VPS37D|PPIA|TSG101|VPS37B|UBA52|UBB|UBC
399	19	0|0|1	0	0	1	Endosomal Sorting Complex Required For Transport (ESCRT)	Synthesis And Processing Of GAG, GAGPOL Polyproteins	R-HSA-174495	14							0.000737405	0.00630418	-1.84682	MVB12B|VPS28|UBAP1|MVB12A|NMT2|VPS37C|RPS27A|VPS37A|VPS37D|TSG101|VPS37B|UBA52|UBB|UBC
400	19	0|0|1	0	0	1	Endosomal Sorting Complex Required For Transport (ESCRT)	Membrane binding and targetting of GAG proteins	R-HSA-174490	14							0.000737405	0.00630418	-1.84682	MVB12B|VPS28|UBAP1|MVB12A|NMT2|VPS37C|RPS27A|VPS37A|VPS37D|TSG101|VPS37B|UBA52|UBB|UBC
401	20	0|0|1	0	0	1	Cooperation of Prefoldin and TriC/CCT in actin and tubulin folding	Cooperation of Prefoldin and TriC/CCT in actin and tubulin folding	R-HSA-389958	32							8.42627e-05	0.000916356	-1.99228	PFDN6|CCT6B|PFDN1|PFDN2|PFDN4|TCP1|PFDN5|VBP1|TUBA1A|TUBA1B|TUBB3|TUBAL3|TUBB4A|TUBB4B|TUBB1|TUBA8|CCT7|CCT3|CCT2|CCT8|TUBB2B|CCT4|CCT6A|TUBA3E|TUBA3D|TUBB6|TUBA1C|CCT5|TUBA4A|TUBA3C|TUBB2A|ACTB
402	20	0|1|1	0	1	1	Cooperation of Prefoldin and TriC/CCT in actin and tubulin folding	Prefoldin mediated transfer of substrate to CCT/TriC	R-HSA-389957	28				0.00958346	0.0377972	1.64903	0.000151449	0.00157045	-1.95716	PFDN6|CCT6B|PFDN1|PFDN2|PFDN4|TCP1|PFDN5|VBP1|TUBA1A|TUBB3|TUBB4A|TUBB4B|TUBB1|CCT7|CCT3|CCT2|CCT8|TUBB2B|CCT4|CCT6A|TUBA3D|TUBB6|TUBA1C|CCT5|TUBA4A|TUBA3C|TUBB2A|ACTB
403	20	0|1|0	0	1	0	Cooperation of Prefoldin and TriC/CCT in actin and tubulin folding	Association of TriC/CCT with target proteins during biosynthesis	R-HSA-390471	39				0.00101713	0.00574175	1.79974				WRAP53|CCT6B|TCP1|STAT3|FBXW7|DCAF7|NOP56|ARFGEF2|FKBP9|XRN2|AP3M1|KIFC3|KIF13A|SKIC2|USP11|TP53|LONP2|CCT7|CCT3|CCT2|CCT8|FBXW9|CCT4|FBXW2|CCT6A|CCNE1|FBXL3|CCNE2|FBXL5|FBXW10|FBXW4|FBXO6|FBXO4|CCT5|GBA1|GAPDHS|HDAC3|SPHK1|FBXW5
404	20	0|1|0	0	1	0	Cooperation of Prefoldin and TriC/CCT in actin and tubulin folding	Folding of actin by CCT/TriC	R-HSA-390450	10				0.00192816	0.00986765	1.81576				CCT6B|CCT4|CCT5|TCP1|CCT6A|CCT7|CCT3|CCT2|CCT8|ACTB
405	21	1|1|0	1	1	0	Cytosolic sensors of pathogen-associated DNA	Cytosolic sensors of pathogen-associated DNA	R-HSA-1834949	64	0.000916947	0.00788468	1.72092	9.70338e-05	0.00079289	1.88016				MRE11|CHUK|IKBKB|NKIRAS2|NKIRAS1|TBK1|NFKB1|NFKBIA|NFKBIB|RPS27A|RELA|TRIM32|DTX4|STING1|IKBKG|POLR1D|DDX41|POLR3K|TICAM1|POLR3F|CTNNB1|UBA52|POLR3G|UBB|POLR3C|MYD88|UBC|POLR3A|TREX1|POLR3B|POLR3E|RIPK3|IRF3|NLRP4|DHX9|PRKDC|TLR3|CGAS|ZBP1|RIPK1|XRCC6|TRIM21|STAT6|DHX36|POLR3H|POLR2E|NLRC3|POLR2F|POLR2H|POLR3D|LRRFIP1|POLR2K|POLR2L|IRF7|XRCC5|TRIM56|POLR3GL|CREBBP|EP300|CRCP|NFKB2|AIM2|POLR1C|IFI…
406	21	1|1|0	1	1	0	Cytosolic sensors of pathogen-associated DNA	ZBP1(DAI) mediated induction of type I IFNs	R-HSA-1606322	21	0.00416926	0.026517	1.75664	0.00141362	0.00752067	1.85431				CHUK|IKBKB|NKIRAS2|NKIRAS1|TBK1|NFKB1|RIPK3|IRF3|NFKBIA|NLRP4|NFKBIB|DHX9|TLR3|RELA|ZBP1|DTX4|RIPK1|NFKB2|IKBKG|TICAM1|MYD88
407	21	0|1|0	0	1	0	Cytosolic sensors of pathogen-associated DNA	IRF3-mediated induction of type I IFN	R-HSA-3270619	13				0.00490237	0.0214515	1.76052				MRE11|TREX1|NLRC3|TBK1|IRF3|NLRP4|PRKDC|DTX4|STING1|XRCC6|DDX41|XRCC5|IFI16
408	21	0|1|0	0	1	0	Cytosolic sensors of pathogen-associated DNA	STING mediated induction of host immune responses	R-HSA-1834941	16				0.00408894	0.0183816	1.78002				MRE11|TREX1|NLRC3|TBK1|IRF3|NLRP4|PRKDC|CGAS|DTX4|STING1|XRCC6|DDX41|XRCC5|IFI16|TRIM21|STAT6
409	22	1|1|0	1	1	0	Interferon Signaling	Interferon Signaling	R-HSA-913531	200	1.96338e-13	1.31993e-11	2.2198	3.58713e-12	2.7923e-10	2.20861				JAK1|JAK2|PTPN11|STAT1|TYK2|SOCS3|TRIM14|PLCG1|KPNA1|KPNB1|PRKCD|MAPK3|PSMB8|PTPN1|PTPN6|RPS27A|HLA-A|HLA-B|HLA-C|HLA-E|HLA-F|UBA52|HLA-G|UBB|UBC|B2M|TRIM10|FCGR1A|ADAR|TRIM22|IRF9|IFITM3|IFI30|TRIM38|IFITM2|TRIM3|TRIM31|GBP4|GBP5|TRIM6|NCAM1|EGR1|GBP6|TRIM35|TRIM2|TRIM29|IFIT5|IFI6|SAMHD1|GBP1|GBP2|GBP3|PML|HLA-DPA1|HLA-DPB1|CD44|HLA-DQA1|HLA-DQA2|HLA-DQB1|HLA-DQB2|HLA-DRA|HLA-DRB1|HLA-DRB3|HLA-…
410	22	1|1|0	1	1	0	Interferon Signaling	Interferon alpha/beta signaling	R-HSA-909733	72	3.23001e-07	1.0616e-05	2.17397	2.85662e-07	6.30589e-06	2.18101				JAK1|XAF1|PTPN11|STAT1|TYK2|SOCS3|IFNA1|IFNA2|IFNA4|IFNA5|IFNA6|IFNA7|USP18|HLA-A|IFNA8|HLA-B|IFNA10|HLA-C|IFNA13|HLA-E|IFNA14|HLA-F|IFNA16|HLA-G|IFNA17|IFNA21|IFNB1|IRF8|IFI27|IFI35|IFIT2|IFIT3|IFNAR1|IFIT1|IFNAR2|IRF3|IRF1|IRF2|MX1|MX2|ADAR|IRF9|IFITM3|IFITM2|STAT2|BST2|KPNA1|KPNB1|SOCS1|OAS1|IRF4|OAS2|IRF5|OAS3|IRF6|RNASEL|IRF7|ABCE1|ISG20|OASL|EGR1|IFITM1|ISG15|PSMB8|IFIT5|PTPN1|PTPN6|IFI6|SA…
411	22	1|1|0	1	1	0	Interferon Signaling	Interferon gamma signaling	R-HSA-877300	92	2.63201e-05	0.000483599	1.86551	0.000416905	0.00268088	1.70845				TRIM34|JAK1|JAK2|TRIM68|PTPN11|TRIM62|STAT1|PML|SOCS3|HLA-DPA1|TRIM14|HLA-DPB1|PTAFR|CD44|HLA-DQA1|HLA-DQA2|PTPN2|HLA-DQB1|HLA-DQB2|HLA-DRA|HLA-A|HLA-DRB1|HLA-B|HLA-DRB3|HLA-C|HLA-DRB4|HLA-DRB5|HLA-E|HLA-F|HLA-G|B2M|ICAM1|IRF8|IFNG|IFNGR1|IRF3|IFNGR2|IRF1|IRF2|TRIM10|FCGR1A|TRIM22|IRF9|IFI30|TRIM38|SP100|TRIM21|TRIM3|TRIM31|GBP4|GBP5|TRIM6|SOCS1|OAS1|SUMO1|IRF4|OAS2|VCAM1|IRF5|OAS3|TRIM26|IRF6|IR…
412	22	1|1|0	1	1	0	Interferon Signaling	Regulation of IFNG signaling	R-HSA-877312	14	0.00245804	0.0173847	1.80755	0.00197845	0.010021	1.83788				JAK1|JAK2|PTPN11|PIAS1|STAT1|IFNG|IFNGR1|IFNGR2|SOCS3|SOCS1|SUMO1|PTPN1|PTPN6|PTPN2
413	23	1|0|0	1	0	0	Mitophagy	Autophagy	R-HSA-9612973	151	0.00418073	0.026517	-1.46978							EEF1A1|ATM|HDAC6|LAMTOR1|HSPA8|RPTOR|RRAGD|TUBA8|DYNLL2|RHEB|MFN2|RRAGC|MLST8|MTMR14|TSC2|ATG7|RNF103-CHMP3|CHMP4B|VPS37A|VPS37D|PIK3R4|LAMTOR3|CHMP2B|PIK3C3|CHMP2A|CHMP4A|MTMR3|VPS28|UBAP1|TSC1|HSP90AB1|CHMP3|VPS37C|MFN1|PLIN2|TSG101|PEDS1-UBE2V1|CHMP6|HSP90AA1|VPS37B|MVB12B|VCP|CHMP7|CHMP4C|MVB12A|EPAS1|RNASE1|BECN1|TOMM6|TOMM40|IFT88|HBB|DYNC1H1|DYNC1I1|DYNC1I2|GFAP|DYNC1LI2|ARL13B|ATG14|RPS27…
414	23	1|0|0	1	0	0	Mitophagy	Pexophagy	R-HSA-9664873	11	0.00702352	0.0401279	-1.69993							MAP1LC3B|NBR1|ATM|USP30|SQSTM1|EPAS1|PEX5|UBA52|RPS27A|UBB|UBC
415	23	0|0|1	0	0	1	Mitophagy	Mitophagy	R-HSA-5205647	29							0.000687065	0.00597746	-1.87037	FUNDC1|PGAM5|MFN1|RPS27A|CSNK2A1|CSNK2A2|MTERF3|CSNK2B|TOMM5|SRC|UBA52|MFN2|PINK1|UBB|UBC|TOMM7|MAP1LC3B|ULK1|TOMM22|MAP1LC3A|VDAC1|ATG12|PRKN|ATG5|TOMM20|TOMM70|TOMM6|SQSTM1|TOMM40
416	23	0|0|1	0	0	1	Mitophagy	PINK1-PRKN Mediated Mitophagy	R-HSA-5205685	22							0.00174072	0.0132707	-1.81257	TOMM7|MAP1LC3B|TOMM22|MAP1LC3A|VDAC1|ATG12|PRKN|ATG5|MFN1|RPS27A|TOMM20|TOMM70|TOMM6|MTERF3|TOMM5|SQSTM1|TOMM40|UBA52|MFN2|PINK1|UBB|UBC
417	24	1|1|0	1	1	0	DDX58/IFIH1-mediated induction of interferon-alpha/beta	DDX58/IFIH1-mediated induction of interferon-alpha/beta	R-HSA-168928	82	0.000308048	0.00316391	1.77985	8.57594e-05	0.00072479	1.85235				CHUK|IKBKB|NKIRAS2|NKIRAS1|TBK1|NFKB1|NFKBIA|NFKBIB|S100B|RPS27A|RELA|ITCH|IFNA1|IFNA2|IKBKG|IFNA4|IFNA5|IFNA6|IFNA7|IFNA8|IFNA10|IFNA13|IFNA14|TRAF2|IFNA16|UBA52|IFNA17|UBB|IFNA21|UBC|IFNB1|RNF216|CASP10|RNF125|RIGI|TKFC|APP|OTUD5|TRAF6|SIKE1|S100A12|SAA1|IRF3|CASP8|TOMM70|RIPK1|FADD|HERC5|PIN1|PCBP2|RNF135|TNFAIP3|HMGB1|HSP90AB1|UBE2K|TRAF3|DHX58|IRF7|IKBKE|NLRX1|TAX1BP1|HSP90AA1|NLRC5|TANK|CYL…
418	24	1|0|0	1	0	0	DDX58/IFIH1-mediated induction of interferon-alpha/beta	TRAF6 mediated IRF7 activation	R-HSA-933541	30	0.00388258	0.0253322	1.77297							TBK1|IFNA1|IFNA2|IFNA4|IRF7|IFNA5|IFNA6|IKBKE|IFNA7|IFNA8|IFNA10|IFNA13|IFNA14|TRAF2|IFNA16|IFNA17|IFNA21|TANK|IFNB1|TRIM25|RIGI|CREBBP|MAVS|EP300|TRAF6|SIKE1|IRF3|TRIM4|IFIH1|RNF135
419	24	1|0|0	1	0	0	DDX58/IFIH1-mediated induction of interferon-alpha/beta	TRAF3-dependent IRF activation pathway	R-HSA-918233	15	0.00204496	0.0151985	1.82186							TRIM25|RIGI|CREBBP|MAVS|EP300|SIKE1|TBK1|IRF3|TRAF3|TRIM4|IFIH1|IRF7|IKBKE|RNF135|IFNB1
420	24	0|1|0	0	1	0	DDX58/IFIH1-mediated induction of interferon-alpha/beta	Negative regulators of DDX58/IFIH1 signaling	R-HSA-936440	35				0.00973687	0.0381243	1.61019				UBE2K|TBK1|TRAF3|RPS27A|ITCH|IKBKE|NLRX1|TAX1BP1|UBA52|UBB|UBC|NLRC5|CYLD|UBA7|RNF216|RNF125|TRIM25|RIGI|MAVS|UBE2L6|OTUD5|ISG15|ATG12|ATG5|IRF3|TRIM4|IFIH1|UBE2D1|HERC5|UBE2D2|PIN1|UBE2D3|PCBP2|RNF135|TNFAIP3
421	25	1|1|0	1	1	0	Biological oxidations	Aflatoxin activation and detoxification	R-HSA-5423646	19	0.0027168	0.0187764	-1.78553	0.00531211	0.0231077	-1.71592				GGT1|GGT7|GGT5|DPEP2|CYP1A2|DPEP3|AKR7A3|CYP2A13|ACY3|ACY1|MGST1|MGST2|CYP3A4|MGST3|AKR7A2|CYP3A5|DPEP1|AKR7L|GGT6
422	25	1|0|0	1	0	0	Biological oxidations	Biological oxidations	R-HSA-211859	222	0.000184527	0.00214894	-1.60695							AHCY|AHR|ABHD14B|GSTO1|CYP4F2|MAOA|EPHX1|AKR7A2|ESD|CYP39A1|AOC3|ALDH1A1|TRMT112|ALDH3A1|ALDH1B1|CBR3|GLYATL2|NCOA1|GSTA5|CES2|COMT|ALDH2|HSP90AB1|NAT1|PAPSS2|AKR7A3|PAPSS1|SLC35D1|ACY3|GSTZ1|FMO1|FMO2|GLYATL1|FMO3|POR|UGT2B28|CES3|UGT1A10|UGT1A8|UGT1A7|UGT1A6|UGT1A5|UGT1A9|CYP7B1|ARNT|UGT1A4|UGT1A1|UGT1A3|ACY1|CYP2W1|AKR7L|BPNT2|ACSM5|MTARC2|ARNT2|NR1H4|SULT4A1|ABHD10|AOC1|CNDP2|ACSS2|CYP26B1|GG…
423	25	1|0|0	1	0	0	Biological oxidations	Phase I - Functionalization of compounds	R-HSA-211945	106	0.00555246	0.0331133	-1.52145							AHR|PTGES3|CYP46A1|CYP4F2|MAOA|CYP2S1|EPHX1|CYP39A1|AOC3|ALDH1A1|ALDH3A1|ALDH1B1|CYP4F8|CBR3|NCOA1|MTARC1|CES2|AOC2|CYP2U1|ALDH2|CYP3A43|HSP90AB1|CYP2R1|CYP4F12|FMO1|FMO2|FMO3|ADH1A|CYP26C1|ADH1B|POR|ADH1C|CYP4F22|CES3|ADH4|ADH5|CYP7B1|ARNT|AADAC|ADH6|TBXAS1|ADH7|NCOA2|CYP2W1|CMBL|MTARC2|RXRA|ARNT2|NR1H4|CYP4F3|CYP1A1|CYP1A2|AOC1|CYP1B1|CYP2A6|CYP2A7|CYP3A7|CYP2A13|CYP2B6|CYP2C19|CYP2C8|CYP2C9|AC…
424	25	1|0|0	1	0	0	Biological oxidations	Glutathione conjugation	R-HSA-156590	36	0.0064675	0.037365	-1.65221							GGT1|GGT7|GGT5|OPLAH|GSS|GSTA1|GSTA3|GSTT2B|GSTA4|GSTO1|GSTM1|GSTM2|GSTO2|GSTM3|GSTA2|GSTM4|GSTM5|GSTP1|GSTT1|GSTT2|GSTZ1|ESD|GCLC|GGT6|GCLM|HPGDS|CHAC2|GGCT|CNDP2|CHAC1|AKR1A1|GSTA5|MGST1|MGST2|MGST3|GSTK1
425	26	0|1|0	0	1	0	FCGR3A-mediated phagocytosis	FCGR3A-mediated phagocytosis	R-HSA-9664422	59				0.00462692	0.0204275	1.60681				CD3G|PTK2|CD247|FCGR3A|DOCK1|HCK|CYFIP2|SRC|CDC42|SYK|ELMO1|BTK|NCKIPSD|FGR|MYH2|ABI1|CYFIP1|ABI2|VAV1|VAV2|WASF2|WASL|MYO1C|ABL1|MYO5A|FYN|WAS|YES1|VAV3|MYH9|WIPF1|WIPF2|BAIAP2|MYO9B|MYO10|LYN|WASF1|ACTG1|NCK1|MAPK1|MAPK3|ARPC5|ARPC4|ARPC3|ARPC1B|ACTR3|NCKAP1|ACTR2|ARPC2|WASF3|NCKAP1L|GRB2|ELMO2|BRK1|RAC1|CRK|ARPC1A|WIPF3|ACTB
426	26	0|1|0	0	1	0	FCGR3A-mediated phagocytosis	Parasite infection	R-HSA-9664407	59				0.00462692	0.0204275	1.60681				CD3G|PTK2|CD247|FCGR3A|DOCK1|HCK|CYFIP2|SRC|CDC42|SYK|ELMO1|BTK|NCKIPSD|FGR|MYH2|ABI1|CYFIP1|ABI2|VAV1|VAV2|WASF2|WASL|MYO1C|ABL1|MYO5A|FYN|WAS|YES1|VAV3|MYH9|WIPF1|WIPF2|BAIAP2|MYO9B|MYO10|LYN|WASF1|ACTG1|NCK1|MAPK1|MAPK3|ARPC5|ARPC4|ARPC3|ARPC1B|ACTR3|NCKAP1|ACTR2|ARPC2|WASF3|NCKAP1L|GRB2|ELMO2|BRK1|RAC1|CRK|ARPC1A|WIPF3|ACTB
427	26	0|1|0	0	1	0	FCGR3A-mediated phagocytosis	Leishmania phagocytosis	R-HSA-9664417	59				0.00462692	0.0204275	1.60681				CD3G|PTK2|CD247|FCGR3A|DOCK1|HCK|CYFIP2|SRC|CDC42|SYK|ELMO1|BTK|NCKIPSD|FGR|MYH2|ABI1|CYFIP1|ABI2|VAV1|VAV2|WASF2|WASL|MYO1C|ABL1|MYO5A|FYN|WAS|YES1|VAV3|MYH9|WIPF1|WIPF2|BAIAP2|MYO9B|MYO10|LYN|WASF1|ACTG1|NCK1|MAPK1|MAPK3|ARPC5|ARPC4|ARPC3|ARPC1B|ACTR3|NCKAP1|ACTR2|ARPC2|WASF3|NCKAP1L|GRB2|ELMO2|BRK1|RAC1|CRK|ARPC1A|WIPF3|ACTB
428	26	0|1|0	0	1	0	FCGR3A-mediated phagocytosis	Regulation of actin dynamics for phagocytic cup formation	R-HSA-2029482	61				0.0133527	0.0487621	1.49685				CD3G|PTK2|CD247|FCGR3A|DOCK1|CYFIP2|CDC42|SYK|ELMO1|BTK|NCKIPSD|MYH2|ABI1|FCGR1A|LIMK1|CYFIP1|ABI2|VAV1|VAV2|WASF2|WASL|MYO1C|ABL1|MYO5A|HSP90AB1|WAS|VAV3|MYH9|WIPF1|WIPF2|BAIAP2|MYO9B|MYO10|WASF1|HSP90AA1|ACTG1|CFL1|NCK1|MAPK1|MAPK3|FCGR2A|NF2|ARPC5|ARPC4|ARPC3|ARPC1B|ACTR3|NCKAP1|ACTR2|ARPC2|PAK1|WASF3|NCKAP1L|GRB2|ELMO2|BRK1|RAC1|CRK|ARPC1A|WIPF3|ACTB
429	27	1|1|0	1	1	0	G1/S-Specific Transcription	G1/S-Specific Transcription	R-HSA-69205	28	0.00366874	0.0242551	1.73486	2.90398e-05	0.000325378	2.08904				CDK1|HDAC1|PCNA|TYMS|RRM2|TFDP1|TFDP2|RBBP4|E2F6|E2F1|CCNA1|CCNE1|DHFR|LIN54|E2F4|E2F5|FBXO5|LIN9|LIN37|POLA1|RBL1|RBL2|LIN52|TK1|CDC6|ORC1|CDT1|CDC45
430	27	0|1|0	0	1	0	G1/S-Specific Transcription	Transcription of E2F targets under negative control by DREAM complex	R-HSA-1362277	19				0.00662308	0.0275155	1.7223				HDAC1|PCNA|E2F1|LIN54|MYC|E2F4|E2F5|LIN9|MAX|LIN37|TFDP1|RBL1|TFDP2|RBL2|RBBP4|TOP2A|LIN52|CDC6|CDC25A
431	27	0|1|0	0	1	0	G1/S-Specific Transcription	G0 and Early G1	R-HSA-1538133	27				7.66918e-05	0.000663317	2.02368				CDK2|CDK1|HDAC1|PCNA|MYC|TFDP1|TFDP2|RBBP4|DYRK1A|E2F1|CCNA1|CCNE1|CCNE2|LIN54|E2F4|E2F5|LIN9|MAX|LIN37|RBL1|RBL2|TOP2A|LIN52|CDC6|CDC25A|MYBL2|CCNA2
432	27	0|1|0	0	1	0	G1/S-Specific Transcription	Transcription of E2F targets under negative control by p107 (RBL1) and p130 (RBL2) in complex with HDAC1	R-HSA-1362300	16				0.0102724	0.0395646	1.6889				CDK1|HDAC1|E2F1|LIN54|E2F4|E2F5|LIN9|LIN37|TFDP1|RBL1|TFDP2|RBL2|RBBP4|LIN52|MYBL2|CCNA2
433	28	1|1|0	1	1	0	Costimulation by the CD28 family	Costimulation by the CD28 family	R-HSA-388841	69	0.00508117	0.0310278	1.5767	0.000482676	0.00302491	1.75836				CD3D|CD3E|GRAP2|PTPN11|CD3G|CD247|AKT3|PRR5|HLA-DPA1|HLA-DPB1|HLA-DQA1|PDPK1|HLA-DQA2|HLA-DQB1|HLA-DQB2|ICOSLG|HLA-DRA|HLA-DRB1|HLA-DRB3|HLA-DRB4|HLA-DRB5|SRC|CDC42|MLST8|THEM4|PIK3CA|PIK3R1|PIK3R2|AKT1|AKT2|MAPKAP1|PPP2CA|PPP2CB|TRIB3|PPP2R1A|PPP2R1B|VAV1|PPP2R5A|PPP2R5B|PPP2R5C|CD274|PPP2R5D|PPP2R5E|CD28|CD80|FYN|CD86|YES1|PAK2|MAP3K8|LCK|PDCD1LG2|LYN|PAK1|PAK3|MTOR|RICTOR|TNFRSF14|CTLA4|GRB2|P…
434	28	1|1|0	1	1	0	Costimulation by the CD28 family	Generation of second messenger molecules	R-HSA-202433	34	0.00109871	0.00891825	1.82154	0.000787752	0.00464177	1.85455				CD3D|CD3E|WAS|GRAP2|CD3G|ZAP70|CD247|LAT|PAK2|HLA-DPA1|HLA-DPB1|ITK|CD101|HLA-DQA1|HLA-DQA2|HLA-DQB1|LCK|HLA-DQB2|LCP2|HLA-DRA|HLA-DRB1|HLA-DRB3|ENAH|HLA-DRB4|HLA-DRB5|NCK1|FYB1|PAK1|PAK3|PLCG1|VASP|PLCG2|EVL|CD4
435	28	1|1|0	1	1	0	Costimulation by the CD28 family	PD-1 signaling	R-HSA-389948	23	0.00122361	0.00958844	1.85762	0.0027983	0.013265	1.79751				CD274|CD3D|CD3E|PTPN11|CD3G|CD247|PDCD1|HLA-DPA1|HLA-DPB1|PTPN6|HLA-DQA1|HLA-DQA2|HLA-DQB1|LCK|HLA-DQB2|PDCD1LG2|HLA-DRA|HLA-DRB1|HLA-DRB3|HLA-DRB4|HLA-DRB5|CSK|CD4
436	28	1|1|0	1	1	0	Costimulation by the CD28 family	Phosphorylation of CD3 and TCR zeta chains	R-HSA-202427	22	0.000727283	0.00657607	1.89755	0.00411663	0.01845	1.76621				CD3D|CD3E|CD3G|CD247|PTPN22|HLA-DPA1|PAG1|HLA-DPB1|HLA-DQA1|PTPRC|HLA-DQA2|HLA-DQB1|LCK|HLA-DQB2|HLA-DRA|HLA-DRB1|HLA-DRB3|HLA-DRB4|PTPRJ|HLA-DRB5|CSK|CD4
437	29	0|0|1	0	0	1	Asparagine N-linked glycosylation	Asparagine N-linked glycosylation	R-HSA-446203	304							8.39976e-05	0.000916356	-1.47484	ENGASE|ARFGAP3|GNPNAT1|ST8SIA1|ST8SIA2|TMED2|CD59|TMED7-TICAM2|CSNK1D|TUBA8|DYNLL2|ACTR1A|SERPINA1|UAP1|GFUS|MAN1A1|B4GALT4|MAN2A2|B4GALT3|B4GALT2|STX5|SEC24B|ANK1|UMOD|SEC23A|ANK2|ANK3|SEL1L|RNF103|DCTN2|DCTN6|CTSC|SEC24A|MANEA|COPB1|MAN1C1|ANKRD28|CTSZ|EDEM3|PPP6R3|NPL|DCTN3|PPP6C|ST6GALNAC5|ST6GAL2|ALG10|FPGT|B4GALT6|ST3GAL5|B4GALT5|FUCA1|PSMC1|GRIA1|CHST10|GFPT2|DCTN1|FUT3|DYNC1H1|DYNC1I1|DYN…
438	29	0|0|1	0	0	1	Asparagine N-linked glycosylation	Synthesis of substrates in N-glycan biosythesis	R-HSA-446219	63							0.00532555	0.034546	-1.59136	ST8SIA6|CTSA|GNPNAT1|ST8SIA1|ST8SIA2|NEU3|AMDHD2|GNE|ST8SIA3|UAP1|GFUS|MPI|DHDDS|SLC35A1|ST6GALNAC2|NANP|ST6GALNAC6|SRD5A3|ST3GAL1|ST3GAL2|PGM3|ST3GAL4|PMM1|ST3GAL3|FCSK|NANS|NUS1|NPL|ST6GALNAC5|PMM2|MVD|NEU1|NEU2|SLC35C1|ST6GAL2|GLB1|NAGK|NUDT14|ST6GALNAC1|FPGT|ST3GAL5|CMAS|DOLK|DOLPP1|GMDS|FUOM|NEU4|DPM3|ST3GAL6|ST6GALNAC3|DPM1|DPM2|RENBP|SLC17A5|GFPT1|ST8SIA4|ST6GAL1|ST6GALNAC4|ALG5|GFPT2|ST8S…
439	29	0|0|1	0	0	1	Asparagine N-linked glycosylation	Biosynthesis of the N-glycan precursor (dolichol lipid-linked oligosaccharide, LLO) and transfer to a nascent protein	R-HSA-446193	78							0.00674947	0.0419431	-1.52465	ST8SIA6|CTSA|GNPNAT1|ST8SIA1|ST8SIA2|ALG6|NEU3|ALG8|ALG12|AMDHD2|GNE|ST8SIA3|UAP1|ALG9|GFUS|ALG3|MPI|ALG11|ALG13|DHDDS|SLC35A1|ST6GALNAC2|NANP|ALG10B|ST6GALNAC6|SRD5A3|ST3GAL1|ST3GAL2|PGM3|ST3GAL4|PMM1|ST3GAL3|ALG2|FCSK|NANS|NUS1|NPL|ST6GALNAC5|PMM2|RFT1|MVD|NEU1|NEU2|SLC35C1|ST6GAL2|GLB1|MPDU1|NAGK|DPAGT1|ALG10|ALG1|ALG14|NUDT14|ST6GALNAC1|FPGT|ST3GAL5|CMAS|DOLK|DOLPP1|GMDS|FUOM|NEU4|DPM3|ST3GAL…
440	30	0|0|1	0	0	1	Transcriptional Regulation by NPAS4	Transcriptional Regulation by NPAS4	R-HSA-9634815	34							0.000169329	0.00171026	1.8271	MOV10|CDK5|NAMPT|ARNT2|BMAL1|MDM2|SYT10|RBFOX3|NR3C1|KCNIP3|TNRC6C|REST|SRF|AGO3|AGO4|XPO1|MAPK1|MAPK3|BDNF|TNRC6B|CREBBP|ARNT|FOS|AGO1|PLK2|AGO2|TNRC6A|NPAS4|GEM|INS|IQSEC3|CDK5R1|MAGED1|RET
441	30	0|0|1	0	0	1	Transcriptional Regulation by NPAS4	Regulation of NPAS4 gene expression	R-HSA-9768759	13							0.00114459	0.00905266	1.7267	MOV10|TNRC6B|AGO1|AGO2|TNRC6A|NR3C1|KCNIP3|TNRC6C|NPAS4|REST|SRF|AGO3|AGO4
442	30	0|0|1	0	0	1	Transcriptional Regulation by NPAS4	Regulation of RUNX1 Expression and Activity	R-HSA-8934593	17							0.00515167	0.0337138	1.65998	MOV10|CCND1|TNRC6B|PTPN11|PML|CCND2|RUNX1|AGO1|AGO2|TNRC6A|CBFB|TNRC6C|CDK6|AGO3|AGO4|SRC|CCND3
443	31	0|0|1	0	0	1	NOTCH2 intracellular domain regulates transcription	NOTCH2 intracellular domain regulates transcription	R-HSA-2197563	12							0.00210679	0.0157371	1.69451	HES1|MAML3|EP300|MAML1|FCER2|GZMB|MAMLD1|HES5|MAML2|RBPJ|NOTCH2|CREB1
444	31	0|0|1	0	0	1	NOTCH2 intracellular domain regulates transcription	NOTCH4 Intracellular Domain Regulates Transcription	R-HSA-9013695	20							0.00299754	0.0208776	1.6917	NOTCH4|NOTCH1|HES1|CREBBP|SMAD3|EP300|MAML1|ACTA2|SNW1|FLT4|HEY1|KAT2A|HEY2|MAML3|KAT2B|MAMLD1|HES5|MAML2|RBPJ|NOTCH2
445	31	0|0|1	0	0	1	NOTCH2 intracellular domain regulates transcription	NOTCH3 Intracellular Domain Regulates Transcription	R-HSA-9013508	25							0.00468257	0.0309175	1.66302	HES1|STAT1|IKZF1|PTCRA|WWC1|HEY1|KAT2A|HEY2|MAML3|HEYL|MAMLD1|HES5|MAML2|RBPJ|NOTCH3|FABP7|NOTCH1|CREBBP|EP300|MAML1|PBX1|SNW1|DLGAP5|PLXND1|KAT2B
446	32	1|1|0	1	1	0	Establishment of Sister Chromatid Cohesion	Establishment of Sister Chromatid Cohesion	R-HSA-2468052	11	0.000173923	0.00205786	1.94618	0.000161449	0.00121828	1.96147				ESCO2|PDS5B|WAPL|PDS5A|RAD21|STAG1|CDCA5|STAG2|ESCO1|SMC1A|SMC3
447	32	1|1|0	1	1	0	Establishment of Sister Chromatid Cohesion	Mitotic Telophase/Cytokinesis	R-HSA-68884	13	0.000179791	0.0021104	1.96872	0.000535214	0.00331206	1.9226				KIF20A|PDS5B|WAPL|PDS5A|STAG1|PLK1|MAU2|STAG2|NIPBL|KIF23|RAD21|SMC1A|SMC3
448	32	1|1|0	1	1	0	Establishment of Sister Chromatid Cohesion	Cohesin Loading onto Chromatin	R-HSA-2470946	10	0.000204637	0.00232814	1.91885	0.00215884	0.0107869	1.8091				PDS5B|WAPL|PDS5A|RAD21|STAG1|MAU2|STAG2|SMC1A|NIPBL|SMC3
449	33	1|1|0	1	1	0	Diseases of signal transduction by growth factor receptors and second messengers	Diseases of signal transduction by growth factor receptors and second messengers	R-HSA-5663202	433	0.00229534	0.0167232	1.33778	0.00113883	0.00623823	1.34821				JAK2|PTPN11|STAT1|STAT3|CBL|AKT3|BCL2L11|PSME3|PSMD14|KAT2A|DKK4|PSMB11|DKK2|PSMA8|CTNNB1|ERLEC1|AKT1|AKT2|ATG7|PSME4|IQGAP1|EML4|KSR2|APC|HES1|PAPSS1|LMNA|ERBB4|MAPK1|RBPJ|MAPK3|PSMA1|PSMA2|PSMA3|PSMA4|PSMA5|MIB2|PSMA6|PSMA7|PSMB1|PSMB2|PSMB3|PSMB4|PSMB5|PSMB6|PSMB7|PSMB8|PSMB9|PSMB10|PSMC1|PSMC2|PSMC3|PSMC4|PSMC5|PSMC6|PSMD1|PSMD2|PSMD3|PSMD4|PSMD5|PSMD7|DCTN1|PSMD8|PSMD9|PSMD10|NRG1|PSMD11|PSM…
450	33	1|1|0	1	1	0	Diseases of signal transduction by growth factor receptors and second messengers	Signaling by ALK in cancer	R-HSA-9700206	55	0.00244802	0.0173847	1.66807	0.0113238	0.0428335	1.53264				EEF1G|STAT3|NPM1|HIP1|SHC1|SEC31A|SKP1|CLTC|CUL1|PPFIBP1|MECP2|RNF213|FRS2|PIK3CA|TFG|STRN|PIK3R1|WDCP|PLCG1|CARS1|EML4|IRS1|PPM1B|FN1|RANBP2|TPM3|TPM4|TPR|VCL|ZC3HC1|BCL11A|KIF5B|KLC1|MSN|PRKAR1A|MYH9|ATIC|EIF2AK3|JUNB|GCC2|ALK|MAPK1|STAT5A|MAPK3|LMO7|BIRC6|FRS3|BCL2A1|GRB2|RPS6|RBX1|RRBP1|SQSTM1|CEBPB|DCTN1
451	33	1|1|0	1	1	0	Diseases of signal transduction by growth factor receptors and second messengers	Signaling by ALK fusions and activated point mutants	R-HSA-9725370	55	0.00244802	0.0173847	1.66807	0.0113238	0.0428335	1.53264				EEF1G|STAT3|NPM1|HIP1|SHC1|SEC31A|SKP1|CLTC|CUL1|PPFIBP1|MECP2|RNF213|FRS2|PIK3CA|TFG|STRN|PIK3R1|WDCP|PLCG1|CARS1|EML4|IRS1|PPM1B|FN1|RANBP2|TPM3|TPM4|TPR|VCL|ZC3HC1|BCL11A|KIF5B|KLC1|MSN|PRKAR1A|MYH9|ATIC|EIF2AK3|JUNB|GCC2|ALK|MAPK1|STAT5A|MAPK3|LMO7|BIRC6|FRS3|BCL2A1|GRB2|RPS6|RBX1|RRBP1|SQSTM1|CEBPB|DCTN1
452	34	0|1|0	0	1	0	Cyclin A/B1/B2 associated events during G2/M transition	Cyclin A/B1/B2 associated events during G2/M transition	R-HSA-69273	25				0.00167385	0.00877879	1.82233				MNAT1|CDK2|WEE1|CDK1|PLK1|PPME1|LCMT1|PPP2R2A|CDC25B|XPO1|CCNH|CCNA1|FOXM1|PKMYT1|CCNB2|CDC25C|CDK7|PPP2R3B|PPP2CA|CDC25A|PPP2CB|PPP2R1A|CCNA2|PPP2R1B|CCNB1
453	34	0|1|0	0	1	0	Cyclin A/B1/B2 associated events during G2/M transition	MASTL Facilitates Mitotic Progression	R-HSA-2465910	10				0.00611092	0.0261215	1.73778				ARPP19|CDK1|MASTL|PPP2CA|PPP2CB|ENSA|PPP2R1A|PPP2R1B|PPP2R2D|CCNB1
454	34	0|1|0	0	1	0	Cyclin A/B1/B2 associated events during G2/M transition	E2F mediated regulation of DNA replication	R-HSA-113510	22				0.00629257	0.0263646	1.71388				CDK1|E2F1|POLA2|PPP2R3B|TFDP1|POLA1|TFDP2|PRIM1|PRIM2|RB1|ORC6|ORC3|PPP2CA|ORC1|PPP2CB|ORC2|PPP2R1A|ORC4|PPP2R1B|ORC5|MCM8|CCNB1
455	35	1|1|0	1	1	0	Interleukin-12 family signaling	Interleukin-12 family signaling	R-HSA-447115	57	0.00394168	0.0255691	1.63791	5.37066e-05	0.000512465	1.96458				SERPINB2|CRLF1|PDCD4|IL6ST|JAK1|JAK2|PSME2|STAT1|BOLA2|STAT3|GSTO1|TYK2|IL27RA|GSTA2|HSPA9|HNRNPDL|SOD1|HNRNPA2B1|RALA|HNRNPF|CDC42|IFNG|EBI3|PPIA|BOLA2B|SNRPA1|SOD2|IL10|STAT4|CA1|IL12A|IL12B|VAMP7|IL12RB1|MTAP|TALDO1|IL12RB2|TCP1|LMNB1|CNN2|MSN|PAK2|ARF1|CAPZA1|CFL1|IL23R|CANX|LCP1|MIF|RPLP0|IL27|P4HB|AIP|ANXA2|PITPNA|RAP1B|IL23A
456	35	0|1|0	0	1	0	Interleukin-12 family signaling	Interleukin-12 signaling	R-HSA-9020591	47				0.00027013	0.00184964	1.87384				SERPINB2|IL12A|PDCD4|IL12B|VAMP7|IL12RB1|MTAP|TALDO1|IL12RB2|JAK1|JAK2|TCP1|PSME2|BOLA2|GSTO1|TYK2|LMNB1|CNN2|GSTA2|MSN|PAK2|HSPA9|HNRNPDL|ARF1|SOD1|CAPZA1|CFL1|HNRNPA2B1|RALA|HNRNPF|CDC42|LCP1|MIF|RPLP0|IFNG|P4HB|PPIA|BOLA2B|SNRPA1|SOD2|AIP|ANXA2|IL10|PITPNA|RAP1B|STAT4|CA1
457	35	0|1|0	0	1	0	Interleukin-12 family signaling	Gene and protein expression by JAK-STAT signaling after Interleukin-12 stimulation	R-HSA-8950505	38				0.00986602	0.0385009	1.61243				SERPINB2|PDCD4|MTAP|TALDO1|TCP1|PSME2|BOLA2|GSTO1|LMNB1|CNN2|GSTA2|MSN|PAK2|HSPA9|HNRNPDL|ARF1|SOD1|CAPZA1|CFL1|HNRNPA2B1|RALA|HNRNPF|CDC42|LCP1|MIF|RPLP0|IFNG|PPIA|BOLA2B|SNRPA1|SOD2|AIP|ANXA2|IL10|PITPNA|RAP1B|STAT4|CA1
458	36	0|1|1	0	1	1	Neuronal System	Neuronal System	R-HSA-112316	410				0.00895913	0.0360069	-1.31613	0.00239545	0.017367	1.3957	CACNB4|CACNA2D2|UNC13B|ARL6IP5|CPLX1|CHAT|SLC32A1|ABAT|RIMS1|GAD1|GAD2|NAAA|GLS2|GLS|APBA1|HSPA8|MAOA|SLC38A2|LIN7C|SLC17A7|RAB3A|SLC5A7|LIN7B|SLC1A1|SLC1A2|SLC1A3|SLC1A6|SLC1A7|SLC6A1|SLC6A11|SLC6A12|SLC6A13|SLC18A2|SLC18A3|SLC22A1|SLC22A2|SNAP25|STX1A|STXBP1|VAMP2|SYN1|SYN2|SYT1|ALDH5A1|DNAJC5|SYN3|PPFIA4|PPFIA2|PPFIA1|PPFIA3|CASK|LIN7A|TSPOAP1|COMT|ALDH2|DBNL|LRTOMT|ACHE|BCHE|SLC6A3|SLC6A4|GLU…
459	36	0|1|0	0	1	0	Neuronal System	Adrenaline,noradrenaline inhibits insulin secretion	R-HSA-400042	28				0.0100306	0.0389376	-1.64335				ADRA2A|CACNA2D2|ADRA2C|ADCY5|ADCY6|GNG8|GNAI1|GNG13|GNAI2|GNB5|GNG12|GNB1|GNB2|GNB3|GNG3|GNG4|GNG5|GNG7|GNG10|GNG11|GNGT1|GNGT2|GNG2|CACNA1C|CACNA1D|GNB4|CACNB2|CACNB3
460	36	0|0|1	0	0	1	Neuronal System	Ca2+ pathway	R-HSA-4086398	62							0.00300672	0.0208776	1.63671	MOV10|NFATC1|GNG8|FZD4|FZD6|MAP3K7|TCF7L1|TNRC6C|GNG13|CTNNB1|PDE6A|GNAO1|PDE6G|GNAT2|TCF7L2|PDE6B|NLK|GNG2|ITPR1|ITPR2|ITPR3|CALM1|KRAS|CALM2|PLCB1|CALM3|PRKCA|TCF7|WNT5A|PPP3R1|PRKG1|AGO3|PRKG2|WNT11|GNB5|AGO4|GNG12|GNB1|GNB2|PLCB2|GNB3|PLCB3|FZD2|GNG3|GNG4|GNG5|FZD5|GNG7|PPP3CA|TNRC6B|GNG10|PPP3CB|GNG11|GNGT1|GNGT2|CAMK2A|FZD3|AGO1|AGO2|TNRC6A|LEF1|GNB4
461	37	1|1|0	1	1	0	Cytosolic tRNA aminoacylation	Cytosolic tRNA aminoacylation	R-HSA-379716	24	0.00102144	0.00848717	1.86017	3.55339e-06	5.25546e-05	2.20201				LARS1|FARSB|MARS1|AARS1|FARSA|PPA1|GARS1|DARS1|HARS1|SARS1|NARS1|QARS1|TARS1|IARS1|VARS1|WARS1|CARS1|YARS1|EPRS1|EEF1E1|RARS1|AIMP1|AIMP2|KARS1
462	37	0|1|1	0	1	1	Cytosolic tRNA aminoacylation	tRNA Aminoacylation	R-HSA-379724	42				0.000133807	0.00103073	1.92768	0.00512515	0.0336893	-1.65964	FARSB|PPA2|AARS1|FARSA|GARS1|DARS1|HARS1|SARS1|NARS1|TARS1|IARS1|VARS1|WARS1|YARS1|WARS2|EPRS1|FARS2|EARS2|LARS2|HARS2|AIMP1|PARS2|YARS2|SARS2|DARS2|IARS2|RARS2|VARS2|LARS1|AARS2|CARS2|NARS2|TARS2|MARS2|MARS1|PPA1|QARS1|CARS1|EEF1E1|RARS1|AIMP2|KARS1
463	37	0|0|1	0	0	1	Cytosolic tRNA aminoacylation	Mitochondrial tRNA aminoacylation	R-HSA-379726	21							0.00248926	0.0179591	-1.7854	AARS2|CARS2|NARS2|TARS2|MARS2|PPA2|GARS1|QARS1|WARS2|FARS2|EARS2|LARS2|HARS2|PARS2|YARS2|SARS2|DARS2|IARS2|KARS1|RARS2|VARS2
464	38	1|0|1	1	0	1	Protein localization	Protein localization	R-HSA-9609507	163	8.51912e-05	0.00123527	-1.67833				1.2699e-11	9.88519e-10	-2.21645	EHHADH|HAO2|DDO|AGPS|EPHX2|PIPOX|ACOT2|SCP2|SLC27A2|HMOX1|ACAA1|PRNP|SERP1|STX5|STX1A|VAMP2|HMGCL|ALDH3A2|PHYH|HSD17B4|UBE2J2|ACBD5|ACOT4|ECH1|TYSND1|MPV17|VAPA|PEX1|PEX6|PEX7|ZFAND6|PEX26|PXMP4|HAO1|FIS1|IDH1|GDAP1|MLYCD|ATAD1|PEX11B|PEX16|GET3|GET4|SGTA|GET1|BAG6|CAMLG|UBL4A|OTOF|AMACR|TOMM6|CMC4|CROT|TIMM23|COX17|UBE2D1|SLC25A13|UBE2D2|TIMM17B|UBE2D3|TIMM17A|TOMM40|TIMM44|PITRM1|MTX2|DNAJC19|C…
465	38	1|0|1	1	0	1	Protein localization	Insertion of tail-anchored proteins into the endoplasmic reticulum membrane	R-HSA-9609523	22	0.000623217	0.00568974	-1.8801				2.42393e-05	0.000280077	-2.05714	PRNP|GET3|GET4|SERP1|SGTA|STX5|GET1|STX1A|BAG6|APP|CAMLG|VAMP2|UBL4A|OTOF|EMD|UBE2J2|SEC61B|SEC61G|VAPA|ALDH3A2|HMOX1|CYB5A
466	38	0|0|1	0	0	1	Protein localization	Mitochondrial protein import	R-HSA-1268020	64							2.89886e-08	5.5668e-07	-2.26151	CYC1|TIMM8A|LDHD|PMPCA|FXN|SAMM50|TIMM10B|TIMM13|TIMM10|TIMM9|TIMM8B|GFER|TIMM21|SLC25A4|SLC25A6|TIMM22|HSPA9|HSPD1|IDH3G|COA6|CHCHD10|TOMM5|MTX1|NDUFB8|ATP5F1A|ACO2|OTC|ATP5F1B|PAM16|CHCHD2|COA4|ATP5MC1|TOMM7|CHCHD3|CMC2|TOMM22|BCS1L|TAFAZZIN|VDAC1|CHCHD7|GRPEL1|CHCHD5|SLC25A12|COX19|TIMM50|PMPCB|TOMM20|TOMM70|TOMM6|CMC4|TIMM23|COX17|SLC25A13|TIMM17B|TIMM17A|TOMM40|TIMM44|PITRM1|MTX2|DNAJC19|CHC…
467	39	1|1|0	1	1	0	Maturation of nucleoprotein	Maturation of nucleoprotein	R-HSA-9694631	15	0.00402098	0.0258566	1.7726	0.00197053	0.0100152	1.83922				PARP6|PARP10|SRPK1|PARP9|SRPK2|PARP14|PARP4|CSNK1A1|SUMO1|GSK3A|GSK3B|PRMT1|PARP8|PARP16|UBE2I
468	39	1|1|0	1	1	0	Maturation of nucleoprotein	Maturation of nucleoprotein	R-HSA-9683610	11	0.00832991	0.045799	1.70633	0.00909567	0.0363263	1.70858				SUMO1|GSK3A|GSK3B|PARP6|PARP10|PARP9|PARP8|PARP14|PARP16|UBE2I|PARP4
469	39	0|1|0	0	1	0	Maturation of nucleoprotein	Nicotinamide salvaging	R-HSA-197264	19				0.00688074	0.0284263	1.7264				PARP6|SLC22A13|NAXD|PARP10|NUDT12|NAMPT|PARP9|NAXE|SLC5A8|PARP14|PARP4|PTGIS|PTGS2|RNLS|PARP8|CYP8B1|PARP16|NNMT|NAPRT
470	40	0|0|1	0	0	1	NR1H2 and NR1H3-mediated signaling	NR1H2 and NR1H3-mediated signaling	R-HSA-9024446	47							0.00229639	0.0168865	1.68104	MOV10|PLIN1|APOE|NRIP1|SREBF1|RXRA|RXRB|TBL1X|APOC1|NCOR1|APOC4|SCD|KDM4A|APOD|TNRC6C|NR1H3|NR1H2|AGO3|AGO4|KDM1B|ANGPTL3|APOC2|FABP6|NCOR2|TNRC6B|CETP|ABCG5|EP300|ABCG8|ABCG1|FASN|AGO1|AGO2|UGT1A3|KDM3A|NCOA1|KDM1A|TNRC6A|PCK1|PLTP|ARL4C|HDAC3|TBL1XR1|EEPD1|GPS2|MYLIP|ABCA1
471	40	0|0|1	0	0	1	NR1H2 and NR1H3-mediated signaling	NR1H3 & NR1H2 regulate gene expression linked to cholesterol transport and efflux	R-HSA-9029569	37							0.00230634	0.0168865	1.69492	MOV10|APOE|RXRA|RXRB|TBL1X|APOC1|NCOR1|APOC4|KDM4A|APOD|TNRC6C|NR1H3|NR1H2|AGO3|AGO4|KDM1B|APOC2|NCOR2|TNRC6B|CETP|ABCG5|EP300|ABCG8|ABCG1|AGO1|AGO2|KDM3A|NCOA1|KDM1A|TNRC6A|PLTP|ARL4C|HDAC3|TBL1XR1|EEPD1|GPS2|ABCA1
472	40	0|0|1	0	0	1	NR1H2 and NR1H3-mediated signaling	Signaling by Nuclear Receptors	R-HSA-9006931	299							0.00438749	0.0293624	1.41133	ALDH8A1|NR5A2|RDH11|STAG1|AKT3|STAG2|NCOA3|PDPK1|GNG13|RAD21|SRF|AKR1C3|XPO1|ALDH1A1|SMC1A|SMC3|FABP5|ANGPTL3|PIK3CA|FABP6|PIK3R1|PIK3R2|AKT1|AKT2|FASN|TBP|RUNX1|TFF1|TLE3|TFF3|NCOA1|GNG2|CBFB|KAT2B|SPHK1|DLAT|DLD|HSP90AB1|USF1|USF2|HBEGF|EGFR|EREG|PRKCZ|ERBB4|HSP90AA1|GNG12|MAPK1|GTF2A1|MAPK3|GTF2A2|BTC|ZNF217|NCOR2|CREBBP|EP300|FOXA1|UGT1A3|CTSD|PRMT1|HSPB1|EEPD1|GNB4|ESR1|APOE|NRIP1|KCTD6|PGR|…
473	41	1|1|0	1	1	0	SARS-CoV-1 activates/modulates innate immune responses	SARS-CoV-1 activates/modulates innate immune responses	R-HSA-9692916	40	0.00096602	0.00811787	1.79414	0.000542549	0.00334346	1.84174				NLRP3|BST2|FKBP1A|PYCARD|NMI|TBK1|KPNB1|NFKB1|NFKBIA|TRAF3|RPS27A|RELA|ITCH|IRAK2|PPIG|STING1|KPNA2|IKBKE|UBA52|UBB|CASP1|UBC|TRIM25|RIGI|PPIH|TKFC|MAVS|TRAF6|SIKE1|RIPK3|IRF3|SFTPD|RUNX1|TOMM70|PPIB|IFIH1|RCAN3|PPIA|PCBP2|TLR7
474	41	0|1|0	0	1	0	SARS-CoV-1 activates/modulates innate immune responses	Potential therapeutics for SARS	R-HSA-9679191	99				0.00102212	0.00574797	1.62813				IL6R|JAK1|PTGES3|JAK2|MBD3|TBK1|PHF21A|TYK2|GATAD2A|BLNK|GATAD2B|MTA3|RBBP4|RBBP7|REST|TUBB|IFNAR1|IFNAR2|IFNGR1|IFNGR2|ATP1A1|PLCG2|ATP1A2|ATP1A3|IL1R1|NFE2L2|FNTA|ATP1A4|KDM1A|SH3KBP1|FXYD2|COMT|RCOR1|CRBN|TLR9|TLR7|MTA1|MTA2|ARID4B|HSP90AB1|FXYD1|FXYD3|JAK3|FXYD7|FXYD6|FXYD4|AP2M1|AP2S1|AP2A1|AP2A2|AP2B1|NR3C1|HSP90AA1|ROCK2|CUL3|ARID4A|ACE2|GRB2|IMPDH1|RBX1|IMPDH2|SUDS3|FKBP1A|HDAC1|HDAC2|ROC…
475	41	0|1|0	0	1	0	SARS-CoV-1 activates/modulates innate immune responses	SARS-CoV Infections	R-HSA-9679506	413				0.00140477	0.00750057	1.34986				IL6R|JAK1|JAK2|PTPN11|PARP10|STAT1|TYK2|AKT3|YWHAQ|TUBB|SEC24B|AKT1|AKT2|SEC23A|FNTA|SH3KBP1|GPC2|SEC24A|COMT|SFN|GPC4|GPC5|HSP90AB1|KPNB1|AP2M1|AP2S1|AP2A1|AP2A2|AP2B1|NR3C1|HNRNPA1|PRMT1|AGRN|PSMC6|BCL2L1|ROCK1|ATG14|RPS27A|TJP1|UBA52|G3BP1|UBB|UBC|SIGMAR1|YWHAB|SAP18|YWHAE|YWHAG|YWHAH|YWHAZ|PPIH|TKFC|ST6GALNAC2|MASP2|RPSA|RIPK1|RCAN3|DDX20|MAN1B1|MGAT4B|MGAT4A|NLRP3|ANO4|HMG20B|DAD1|DDOST|GPC3…
476	42	1|1|0	1	1	0	Factors involved in megakaryocyte development and platelet production	Factors involved in megakaryocyte development and platelet production	R-HSA-983231	168	0.00326952	0.0219801	1.49683	0.0132551	0.0485254	1.38171				KLC3|AK3|KIFC2|JAK2|CABLES1|PHF21A|KIF3B|ZFPM1|DOCK1|DOCK2|DOCK3|KIF23|KIF20B|TUBA8|DOCK4|MFN2|CDC42|JMJD1C|KIF6|KIFAP3|KDM1A|KIF21B|KIF1B|KIF1A|RCOR1|KIF13B|DOCK9|KIF26B|ZFPM2|CBX5|MAFF|KIF4A|ABL1|SIN3A|KIF27|SH2B1|CARMIL1|KIF21A|KIF26A|KIF16B|DOCK10|GATA1|PRKACA|GATA2|GATA3|MFN1|GATA4|PRKACB|GATA6|PRKACG|PRKAR1A|PRKAR1B|PRKAR2A|PRKAR2B|KIF15|KIF4B|DOCK6|RACGAP1|RAB5A|RAC1|RAD51C|RAD51B|H3-3A|H3…
477	42	0|1|0	0	1	0	Factors involved in megakaryocyte development and platelet production	Golgi-to-ER retrograde transport	R-HSA-8856688	133				0.00616967	0.0261514	1.45015				KLC3|GALNT2|KIFC2|ARFGAP3|PAFAH1B1|TMED2|KIF3B|TMED7-TICAM2|KIF23|KIF20B|ACTR10|TUBA8|DYNLL2|ACTR1A|KIF6|PAFAH1B3|PLA2G4A|ZW10|RAB6A|RAB6B|KIFAP3|NBAS|DCTN2|STX18|DCTN6|KIF21B|KIF1B|KIF1A|KIF13B|COPB1|KIF26B|USE1|ARF4|KIF4A|RINT1|DCTN3|KIF27|KIF21A|BICD1|KIF26A|KIF16B|BNIP1|RAB18|ARF1|DCTN5|GBF1|RAB1A|KIF15|RAB1B|KIF4B|RACGAP1|DCTN1|DYNC1H1|DYNC1I1|DYNC1I2|DYNC1LI2|ARF3|KIF9|KDELR1|KLC2|TMED10|NS…
478	42	0|1|0	0	1	0	Factors involved in megakaryocyte development and platelet production	COPI-dependent Golgi-to-ER retrograde traffic	R-HSA-6811434	99				0.007975	0.0324932	1.48054				KLC3|KIFC2|ARFGAP3|TMED2|KIF3B|TMED7-TICAM2|KIF23|KIF20B|TUBA8|KIF6|ZW10|KIFAP3|NBAS|STX18|KIF21B|KIF1B|KIF1A|KIF13B|COPB1|KIF26B|USE1|ARF4|KIF4A|RINT1|KIF27|KIF21A|KIF26A|KIF16B|BNIP1|ARF1|GBF1|RAB1A|KIF15|RAB1B|KIF4B|RACGAP1|ARF3|KIF9|KDELR1|KLC2|TMED10|NSF|KDELR2|KDELR3|COPE|COPA|COPZ1|COPG1|TMED3|TUBB8|TUBB2B|ARFGAP2|COPG2|ARCN1|ARF5|TMED7|COPZ2|SEC22B|TMED9|ARFGAP1|NAPB|TUBA4A|TUBA3C|TUBB2A|…
479	43	1|1|0	1	1	0	Keratinization	Keratinization	R-HSA-6805567	214	2.82162e-05	0.000508925	1.68227	7.52481e-08	1.84281e-06	1.92853				CASP14|LCE5A|KRTAP15-1|KRTAP1-3|KRTAP1-1|KRTAP9-9|KLK5|KRTAP4-6|KRTAP2-1|KRT23|CAPN1|CAPNS1|KLK13|LCE2B|KRTAP1-5|KRTAP3-1|KRTAP3-2|KRTAP9-2|KRTAP9-3|KRTAP9-8|KRTAP17-1|KRTAP4-4|LCE3D|DSG1|PKP4|DSG2|DSG3|KRTAP13-4|KRTAP9-4|DSP|KRTAP4-1|KRTAP4-5|KRTAP4-3|KRT6C|KRTAP4-2|KRTAP3-3|KRTAP2-4|KRT38|KRT37|KRT36|KRT73|KRTAP8-1|KRTAP11-1|KRTAP19-1|KRTAP13-2|KRTAP13-3|KRT75|KRTAP23-1|KRTAP6-1|KRTAP6-2|KRTAP1…
480	43	1|1|0	1	1	0	Keratinization	Formation of the cornified envelope	R-HSA-6809371	130	3.23454e-05	0.000569511	1.77743	8.0678e-07	1.52978e-05	1.90716				CASP14|LCE5A|KRT20|KLK5|KRT23|CAPN1|CAPNS1|PPL|KLK13|LCE2B|LCE3D|DSG1|PRSS8|PKP4|DSG2|DSG3|DSP|KRT6C|KRT38|KRT37|KRT36|KRT73|KRT75|PKP1|TGM5|KRT79|LIPM|KRT27|LCE1A|LCE1B|LOC100653049|LCE1C|LCE1D|LCE1E|LCE1F|LCE2A|LCE2C|LCE2D|LCE3A|LCE3B|LCE3C|LCE3E|KRT26|CDSN|IVL|JUP|KRT77|KRT1|KRT2|KRT3|KRT4|KRT5|KRT6A|KRT6B|KRT7|KRT8|KRT9|KRT10|SPINK5|KRT12|KRT13|PKP3|KRT14|KLK8|KRT15|KRT71|CELA2A|KRT74|KRT16|K…
481	44	0|0|1	0	0	1	Iron uptake and transport	Iron uptake and transport	R-HSA-917937	58							0.00155239	0.0118963	-1.71697	FLVCR1|SLC40A1|GLRX3|RPS27A|SKP1|CUL1|TFR2|HMOX1|UBA52|UBB|UBC|TCIRG1|ATP6V1G3|CYBRD1|TF|ATP6V0E2|ATP6V0A2|ATP6V0D2|MCOLN1|ATP6V1C2|FBXL5|CAND1|ATP6V0A4|ATP6V1D|TFRC|SLC46A1|SLC11A2|ATP6V1H|ATP6V1A|ATP6V1B1|STEAP2|ATP6V1B2|ATP6V0C|ATP6V1C1|ATP6V1E1|ATP6V0B|ATP6V1G2|ATP6V0A1|ATP6AP1|HMOX2|ATP6V0E1|ATP6V1E2|FTMT|ATP6V0D1|ATP6V1F|ATP6V1G1|HFE|CP|IREB2|STEAP3|HEPH|NEDD8|ACO1|FTH1|LCN2|FTL|SLC22A17|AB…
482	44	0|1|0	0	1	0	Iron uptake and transport	ROS and RNS production in phagocytes	R-HSA-1222556	36				0.0118437	0.044123	1.59704				ATP6V1F|ATP6V1G1|HVCN1|TCIRG1|ATP6V1G3|CYBA|CYBB|ATP6V0E2|ATP6V0A2|ATP6V0D2|ATP6V1C2|NOS1|LPO|NOS2|MPO|NOS3|NCF2|NCF4|ATP6V0A4|ATP6V1D|ATP6V1H|ATP6V1A|ATP6V1B1|ATP6V1B2|ATP6V0C|ATP6V1C1|ATP6V1E1|RAC2|ATP6V0B|ATP6V1G2|ATP6V0A1|NCF1|SLC11A1|ATP6V0E1|ATP6V1E2|ATP6V0D1
483	45	0|0|1	0	0	1	Transcriptional Regulation by MECP2	Transcriptional Regulation by MECP2	R-HSA-8986944	62							0.000106455	0.00113272	1.81122	MOV10|HDAC1|HDAC2|GAD1|GAD2|HIPK2|PPARG|PTEN|NCOR1|HTT|LBR|DGCR8|TNRC6C|PTPN4|DLL1|SST|MECP2|GAMT|AURKB|FKBP5|SOX2|TRPC3|MOBP|HDAC3|MEF2C|SLC2A3|CRH|SIN3A|PRKACA|CALM1|CREB1|TBL1X|CALM2|CALM3|RBFOX1|OPRM1|AGO3|AGO4|FOXG1|BDNF|NCOR2|TNRC6B|CAMK4|CAMK2A|CAMK2B|CAMK2D|CAMK2G|AGO1|AGO2|TNRC6A|PTPN1|GRIA2|GPRIN1|OPRK1|IRAK1|TBL1XR1|GPS2|PVALB|GRIN2A|MET|GRIN2B|SGK1
484	45	0|0|1	0	0	1	Transcriptional Regulation by MECP2	Regulation of MECP2 expression and activity	R-HSA-9022692	33							0.000239169	0.00232718	1.81052	MOV10|SIN3A|HDAC1|HDAC2|HIPK2|PRKACA|CALM1|CREB1|TBL1X|CALM2|NCOR1|HTT|CALM3|LBR|TNRC6C|AGO3|AGO4|MECP2|FOXG1|NCOR2|TNRC6B|CAMK4|CAMK2A|CAMK2B|CAMK2D|AURKB|CAMK2G|AGO1|AGO2|TNRC6A|HDAC3|TBL1XR1|GPS2
485	46	0|1|0	0	1	0	Inactivation of CSF3 (G-CSF) signaling	Inactivation of CSF3 (G-CSF) signaling	R-HSA-9705462	25				0.00168811	0.00882233	1.82732				JAK1|JAK2|STAT1|STAT3|TYK2|SOCS3|RNF7|RPS27A|SOCS1|HCK|ELOC|LYN|ELOB|CSF3|STAT5A|UBA52|STAT5B|UBB|UBC|CUL5|SYK|CSF3R|UBE2D1|UBE2D2|UBE2D3
486	46	0|1|0	0	1	0	Inactivation of CSF3 (G-CSF) signaling	Signaling by CSF3 (G-CSF)	R-HSA-9674555	30				0.00177712	0.00925481	1.79851				GAB2|JAK1|JAK2|PTPN11|STAT1|STAT3|TYK2|SOCS3|SHC1|RNF7|RPS27A|KRAS|SOCS1|HCK|ELOC|LYN|ELOB|CSF3|STAT5A|UBA52|STAT5B|UBB|UBC|CUL5|SYK|CSF3R|GRB2|UBE2D1|UBE2D2|UBE2D3
487	47	0|1|0	0	1	0	Sensory processing of sound	Sensory processing of sound	R-HSA-9659379	76				0.000768703	0.00456591	-1.7158				LRRC52|PJVK|CACNA2D2|MYO15A|CABP2|CLIC5|PLS1|MYO3A|CHRNA10|CDH23|GRXCR2|EPS8L2|PCDH15|SYP|ESPN|BSN|CABP1|RIPOR2|SPTAN1|CHRNA9|RAB3A|KCNQ4|TWF1|SNAP25|STX1A|VAMP2|SYN1|DNAJC5|CASK|GSN|RDX|MYO1C|EPB41L3|KCNMA1|KCNMB1|SPTBN1|MSN|MYH9|CTBP2|EPB41L1|ACTG1|CAPZA1|CAPZA2|CAPZB|MYO7A|OTOF|USH1C|CIB2|EZR|TRIOBP|SLC17A8|TWF2|TMC1|TMC2|USH1G|XIRP2|ATP2B1|MYO3B|KCNN2|ATP2B2|STRC|EPS8|CACNA1D|LHFPL5|FSCN2|WHR…
488	47	0|1|0	0	1	0	Sensory processing of sound	Sensory processing of sound by inner hair cells of the cochlea	R-HSA-9662360	69				0.00188913	0.0097238	-1.66873				LRRC52|PJVK|CACNA2D2|MYO15A|CABP2|CLIC5|PLS1|MYO3A|CDH23|GRXCR2|EPS8L2|PCDH15|SYP|ESPN|BSN|CABP1|RIPOR2|SPTAN1|RAB3A|KCNQ4|TWF1|SNAP25|STX1A|VAMP2|SYN1|DNAJC5|CASK|RDX|MYO1C|EPB41L3|KCNMA1|KCNMB1|SPTBN1|MSN|MYH9|CTBP2|EPB41L1|ACTG1|CAPZA1|CAPZA2|CAPZB|MYO7A|OTOF|USH1C|CIB2|EZR|TRIOBP|SLC17A8|TWF2|TMC1|TMC2|USH1G|XIRP2|ATP2B1|MYO3B|ATP2B2|STRC|EPS8|CACNA1D|LHFPL5|FSCN2|WHRN|TMIE|PCLO|TPRN|ESPNL|GR…
489	48	0|1|0	0	1	0	Cell-cell junction organization	Cell-cell junction organization	R-HSA-421270	64				0.00229176	0.0113742	-1.67034				F11R|CDH3|CDH5|CDH6|CDH7|CDH8|CDH9|CDH10|CTNNB1|CDH11|CDH12|CDH13|CDH17|CDH18|PVR|NECTIN2|CLDN16|CLDN4|CLDN3|CLDN7|CLDN23|CLDN19|CTNND1|SDK1|CLDN14|CADM1|CLDN15|CADM2|NECTIN3|CLDN17|ANG|CTNNA1|AFDN|CLDN20|CLDN11|PARD6A|CLDN18|CLDN22|CDH1|SDK2|PRKCI|PARD3|CADM3|NECTIN1|PALS1|CDH24|CLDN5|CDH2|NECTIN4|PARD6G|PARD6B|CDH4|CLDN12|CLDN10|CLDN8|ACTG1|CLDN6|CLDN2|CLDN1|CLDN9|CRB3|CDH15|JUP|ACTB
490	48	0|1|0	0	1	0	Cell-cell junction organization	Cell junction organization	R-HSA-446728	91				0.00436066	0.0194846	-1.55944				F11R|KRT14|CD151|CDH3|CDH5|CDH6|CDH7|CDH8|CDH9|CDH10|CTNNB1|CDH11|CDH12|LAMA3|CDH13|LAMB3|CDH17|LAMC2|CDH18|PVR|NECTIN2|CLDN16|FERMT2|CLDN4|CLDN3|CLDN7|CLDN23|CLDN19|CTNND1|ITGA6|SDK1|FLNC|CLDN14|CADM1|CLDN15|CADM2|NECTIN3|CLDN17|FLNA|ANG|PARVB|CTNNA1|ILK|LIMS1|ITGB1|AFDN|CLDN20|CLDN11|PARD6A|CLDN18|CLDN22|CDH1|SDK2|FBLIM1|LIMS2|PARVA|PRKCI|PARD3|CADM3|NECTIN1|PXN|RSU1|PALS1|CDH24|TESK1|CLDN5|CDH…
491	49	0|1|0	0	1	0	p38MAPK events	p38MAPK events	R-HSA-171007	13				0.00661341	0.0275155	1.73872				MAPKAPK2|HRAS|MAPK12|KRAS|NRAS|MAPKAPK3|RALB|MAPK14|RALGDS|SRC|MAPK11|RALA|MAPK13
492	49	1|1|0	1	1	0	p38MAPK events	Signalling to ERKs	R-HSA-187687	34	0.00224942	0.0164698	1.75632	0.0117525	0.0438938	1.60345				SHC3|MAPKAPK2|MAP2K1|RAPGEF1|HRAS|MAPK12|SHC1|KRAS|RIT2|RIT1|CRKL|MAPKAPK3|SOS1|MAPK1|SRC|MAPK3|MAPK11|RALA|MAPK13|FRS2|NGF|KIDINS220|YWHAB|SHC2|NTRK1|BRAF|GRB2|MAP2K2|NRAS|CRK|RALB|RAP1A|MAPK14|RALGDS
493	50	0|1|0	0	1	0	Muscle contraction	Muscle contraction	R-HSA-397014	205				0.00103763	0.00581308	-1.52544				CACNA2D2|WWTR1|ACTA2|ACTC1|ALDH2|KAT2B|CACNA1I|TPM3|CACNA1H|TPM4|CACNA1G|PRKACA|PAK2|TMOD3|PLN|KCNE3|SORBS3|SORBS1|CORIN|MYL6B|DMPK|FGF11|KCNJ2|FGF12|FGF13|KCNJ4|FGF14|NKX2-5|KCNE5|KCNE4|HIPK1|LMOD1|HIPK2|RANGRF|KCNJ12|MYL11|NPPA|KCNIP2|MME|TBX5|KCNIP1|ANXA6|KCNE1|MYL5|ITGB5|NPPC|NPR1|SLC8A2|NPR2|SLC8A1|TRIM72|SLC8A3|KCNK12|MYL7|CACNG7|CACNG6|KCNK15|SLN|ACTG2|CALD1|KCNIP4|SRI|DYSF|CACNG8|STIM1|CA…
494	50	0|1|0	0	1	0	Muscle contraction	Phase 2 - plateau phase	R-HSA-5576893	15				0.0111492	0.0423899	-1.64597				CACNA2D2|KCNE2|KCNE5|KCNE4|KCNE1|CACNA1C|KCNQ1|CACNG4|CACNG7|CACNG6|AKAP9|KCNE3|CACNB1|CACNG8|CACNB2
495	51	1|1|0	1	1	0	Apoptotic factor-mediated response	Cytochrome c-mediated apoptotic response	R-HSA-111461	13	0.00532018	0.031986	1.75002	0.00680424	0.028189	1.73582				APAF1|XIAP|CASP3|CASP7|CARD8|CASP9|APIP|CYCS|UACA|AVEN|MAPK1|MAPK3|DIABLO
496	51	0|1|0	0	1	0	Apoptotic factor-mediated response	Apoptotic factor-mediated response	R-HSA-111471	20				0.00617096	0.0261514	1.72547				APAF1|GSDME|XIAP|GSDMD|BAK1|CASP3|BAX|CASP7|CARD8|CASP9|APIP|CDKN2A|SEPTIN4|C1QBP|CYCS|UACA|AVEN|MAPK1|MAPK3|DIABLO
497	52	1|1|0	1	1	0	Apoptotic execution phase	Apoptotic execution phase	R-HSA-75153	52	0.000426964	0.00420986	1.81848	0.000316245	0.00212603	1.85292				PTK2|ROCK1|SATB1|OCLN|DNM1L|CLSPN|BCAP31|BMX|SPTAN1|TJP1|ADD1|CTNNB1|VIM|DFFA|DFFB|DSG1|DSG2|DSG3|DSP|CASP3|CASP6|CASP7|CASP8|ACIN1|STK24|FNTA|GAS2|DBNL|GSN|H1-0|H1-2|TJP2|H1-3|H1-4|H1-5|H1-1|CDH1|HMGB1|HMGB2|APC|BIRC2|KPNA1|KPNB1|LMNA|LMNB1|MAPT|PAK2|STK26|PKP1|PLEC|PRKCD|PRKCQ
498	52	1|1|0	1	1	0	Apoptotic execution phase	Apoptotic cleavage of cellular proteins	R-HSA-111465	38	0.00223723	0.016462	1.73352	0.00990405	0.0385476	1.59795				APC|BIRC2|PTK2|LMNA|LMNB1|MAPT|ROCK1|SATB1|OCLN|CLSPN|BCAP31|STK26|BMX|PKP1|SPTAN1|PLEC|TJP1|ADD1|PRKCD|PRKCQ|CTNNB1|VIM|DSG1|DSG2|DSG3|DSP|CASP3|CASP6|CASP7|CASP8|ACIN1|STK24|FNTA|GAS2|DBNL|GSN|TJP2|CDH1
499	53	1|1|0	1	1	0	Nucleotide catabolism	Nucleotide catabolism	R-HSA-8956319	36	0.00371706	0.0244334	1.7292	0.00159602	0.00843038	1.80618				NT5M|ADPRM|ENTPD8|NUDT1|XDH|NT5C2|ENTPD7|NUDT15|NUDT9|NT5C3A|NT5C1B-RDH14|UPP1|NT5C1B|UPP2|PNP|NT5E|NUDT5|UPB1|NT5C|NUDT16|DPYD|ENTPD1|DPYS|SAMHD1|ENTPD2|ITPA|ENTPD6|DNPH1|ENTPD3|NT5C1A|ENTPD5|TYMP|ENTPD4|AGXT2|NUDT18|GDA
500	53	0|1|0	0	1	0	Nucleotide catabolism	Metabolism of nucleotides	R-HSA-15869	99				0.0100831	0.0390391	1.46057				GSR|RRM1|RRM2|AK1|AK2|AK4|NT5C3A|GUK1|GMPR2|NUDT5|CMPK1|UPB1|NT5C|AK9|PFAS|GMPS|AGXT2|HPRT1|XDH|NME1-NME2|NT5C2|AK7|NUDT9|ADSS1|NT5C1B|APRT|IMPDH1|IMPDH2|PPAT|NUDT16|ADK|ENTPD1|TK1|ENTPD2|ITPA|TK2|ENTPD6|ENTPD3|UCKL1|ENTPD5|ENTPD4|GDA|ENTPD8|CDA|TXN|TXNRD1|TYMS|NUDT15|UCK2|UMPS|UPP1|CTPS1|UPP2|NUDT13|CAD|DCTPP1|GART|AK5|ADSL|CTPS2|AK8|NUDT18|NT5M|ADPRM|ADSS2|NUDT1|AMPD1|ENTPD7|AMPD2|ADA|ADAL|ATIC…
501	54	0|1|0	0	1	0	Infection with Mycobacterium tuberculosis	Infection with Mycobacterium tuberculosis	R-HSA-9635486	27				0.00624361	0.0263646	1.69025				KPNA1|KPNB1|RAB7A|ENO1|RPS27A|TRIM27|MAPK1|UBA52|CTSG|MAPK3|UBB|UBC|RNF213|B2M|LTF|TLR2|NOS2|HGS|DUSP16|ATP6V1H|GSK3A|SFPQ|MRC1|RAB5A|VPS33B|CORO1A|PGK1
502	54	0|1|0	0	1	0	Infection with Mycobacterium tuberculosis	Response of Mtb to phagocytosis	R-HSA-9637690	23				0.0103271	0.039672	1.65663				KPNA1|KPNB1|RAB7A|ENO1|NOS2|HGS|RPS27A|DUSP16|ATP6V1H|GSK3A|SFPQ|RAB5A|VPS33B|CORO1A|TRIM27|MAPK1|UBA52|CTSG|PGK1|MAPK3|UBB|UBC|RNF213
503	55	1|1|0	1	1	0	STAT3 nuclear events downstream of ALK signaling	STAT3 nuclear events downstream of ALK signaling	R-HSA-9701898	10	0.000830827	0.00722819	1.85543	0.000870502	0.00504891	1.86697				CD274|SIN3A|HDAC1|IL2RG|EP300|HDAC2|STAT3|HDAC3|HIF1A|PRDM1
504	55	1|1|0	1	1	0	STAT3 nuclear events downstream of ALK signaling	Signaling by ALK	R-HSA-201556	27	0.00233481	0.0169274	1.78348	0.00129731	0.00698725	1.83976				CD274|SIN3A|HDAC1|IL2RG|HDAC2|JAK3|STAT3|SHC1|MYC|MYCN|ALK|PTPRZ1|MDK|SRC|FRS2|PIK3CA|PIK3CB|PIK3R1|PIK3R2|EP300|HIF1A|PLCG1|PTN|PRDM1|PTPN6|IRS1|HDAC3
505	56	0|0|1	0	0	1	Synthesis, secretion, and inactivation of Glucagon-like Peptide-1 (GLP-1)	Synthesis, secretion, and inactivation of Glucagon-like Peptide-1 (GLP-1)	R-HSA-381771	21							0.00526867	0.0343276	-1.72079	GNAT3|SEC11C|CDX2|SPCS2|GPR119|DPP4|FFAR4|PAX6|TCF7L2|LEP|SEC11A|SPCS1|GNG13|SPCS3|GCG|FFAR1|GRP|CTNNB1|GNB1|GNB3|PCSK1
506	56	0|0|1	0	0	1	Synthesis, secretion, and inactivation of Glucagon-like Peptide-1 (GLP-1)	Incretin synthesis, secretion, and inactivation	R-HSA-400508	24							0.00561872	0.0359744	-1.71884	GNAT3|SEC11C|CDX2|SPCS2|GPR119|DPP4|FFAR4|PAX6|TCF7L2|GATA4|GIP|LEP|ISL1|SEC11A|SPCS1|GNG13|SPCS3|GCG|FFAR1|GRP|CTNNB1|GNB1|GNB3|PCSK1
507	57	0|0|1	0	0	1	G alpha (12/13) signalling events	G alpha (12/13) signalling events	R-HSA-416482	80							4.5623e-05	0.000511185	1.80246	ARHGEF4|ARHGEF3|AKAP13|PLXNB1|PLEKHG2|NGEF|ROCK1|GNG8|ARHGEF10|GNG13|SOS1|PLEKHG5|OBSCN|FGD2|RASGRF2|ARHGEF16|FGD4|FGD1|ARHGEF17|TBXA2R|RHOC|ITSN1|ARHGEF7|PREX1|BTK|ARHGEF37|ARHGEF15|GNG2|TIAM2|ARHGEF33|ARHGEF19|SOS2|ARHGEF39|VAV1|VAV2|MCF2L|KALRN|ARHGEF18|MCF2|NET1|ARHGEF38|ADRA1D|ADRA1B|RHOA|VAV3|ABR|RHOB|ARHGEF35|ADRA1A|ARHGEF10L|GNA12|GNA13|TIAM1|GNB5|GNG12|ARHGEF9|GNB1|FGD3|GNB2|TRIO|GNB3|GN…
508	57	0|0|1	0	0	1	G alpha (12/13) signalling events	NRAGE signals death through JNK	R-HSA-193648	59							0.000695279	0.00601355	1.71727	ARHGEF4|ARHGEF3|AKAP13|BAD|AATF|PLEKHG2|NGEF|BCL2L11|ARHGEF10|SOS1|PLEKHG5|OBSCN|FGD2|RASGRF2|ARHGEF16|FGD4|FGD1|ARHGEF17|ITSN1|ARHGEF7|PREX1|ARHGEF37|ARHGEF15|TIAM2|ARHGEF33|ARHGEF19|SOS2|ARHGEF39|VAV1|MAGED1|VAV2|MCF2L|KALRN|ARHGEF18|MCF2|NET1|ARHGEF38|VAV3|ABR|ARHGEF35|ARHGEF10L|GNA13|TIAM1|ARHGEF9|FGD3|TRIO|MAPK8|NGF|ARHGEF6|NGFR|ARHGEF40|ARHGEF11|ARHGEF5|ARHGEF1|ARHGEF2|RAC1|ARHGEF26|ARHGEF1…
509	58	1|0|0	1	0	0	Synthesis of PIPs at the early endosome membrane	Synthesis of PIPs at the early endosome membrane	R-HSA-1660516	16	0.00419539	0.026517	1.76656							PIKFYVE|MTMR12|VAC14|PIK3C2A|MTM1|FIG4|MTMR4|PI4K2B|INPP4B|INPP4A|MTMR10|PIK3R4|PIK3C3|PI4K2A|INPP5F|MTMR2
510	58	1|0|0	1	0	0	Synthesis of PIPs at the early endosome membrane	Synthesis of PIPs at the late endosome membrane	R-HSA-1660517	11	0.0060423	0.0350454	1.73316							MTMR9|PIKFYVE|VAC14|PIK3R4|PIK3C2A|MTM1|PIK3C3|FIG4|MTMR7|MTMR4|MTMR2
511	59	0|1|0	0	1	0	Protein ubiquitination	Protein ubiquitination	R-HSA-8852135	79				0.000864104	0.00504891	1.69771				UBE2R2|USP9X|UBA6|UBE2W|UBE2Q2|RPS27A|H2BC8|BCL10|H2BC13|H2BC15|DERL1|H2BC14|HLA-A|HLTF|H2BC7|H2BC6|H2BC9|H2BC10|UBA52|H2BC4|UBB|H2BC17|UBC|RNF181|UCHL3|USP7|UBE2E3|CDC34|WAC|H2BC12|PRKDC|H2BC11|LEO1|RTF1|UBE2Z|PEX10|PEX12|PEX13|PEX14|UBE2S|UBA1|UBE2A|UBE2C|UBE2E1|UBE2G1|UBE2G2|UBE2N|UBE2H|UBE2L3|USP5|RNF152|UBE2V2|UBE2K|PCNA|RRAGA|UBE2J2|PAF1|PEX5|CDC73|SHPRH|SKIC8|SELENOS|OTULIN|VCP|CTR9|RAD18|…
512	59	0|1|0	0	1	0	Protein ubiquitination	Synthesis of active ubiquitin: roles of E1 and E2 enzymes	R-HSA-8866652	30				0.012009	0.0446263	1.60861				UBE2G2|UBE2H|UBE2L3|USP5|UBE2R2|UBE2K|USP9X|UBA6|UBE2W|UBE2Q2|RPS27A|UBA52|UBB|UBC|OTULIN|UCHL3|USP7|UBE2E3|CDC34|UBE2B|UBE2D1|UBE2D2|UBE2Z|UBE2T|UBE2S|UBA1|UBE2A|UBE2C|UBE2E1|UBE2G1
513	60	0|0|1	0	0	1	Cristae formation	Cristae formation	R-HSA-8949613	31							2.25503e-07	3.43834e-06	-2.22015	SAMM50|ATP5F1C|ATP5MF|DMAC2L|HSPA9|ATP5F1D|ATP5F1E|ATP5PB|MTX1|ATP5F1A|ATP5F1B|ATP5MC2|ATP6|ATP5MC3|ATP8|ATP5MC1|ATP5ME|IMMT|ATP5PF|ATP5PO|CHCHD3|MICOS13|MICOS10|ATP5PD|ATP5MG|DNAJC11|APOO|APOOL|CHCHD6|TMEM11|MTX2
514	60	0|0|1	0	0	1	Cristae formation	Formation of ATP by chemiosmotic coupling	R-HSA-163210	18							2.33564e-06	2.92747e-05	-2.08573	ATP5PF|ATP5PO|ATP5F1C|ATP5MF|DMAC2L|ATP5PD|ATP5MG|ATP5F1D|ATP5F1E|ATP5PB|ATP5F1A|ATP5F1B|ATP5MC2|ATP6|ATP5MC3|ATP8|ATP5MC1|ATP5ME
515	61	1|1|1	1	1	1	Neutrophil degranulation	Neutrophil degranulation	R-HSA-6798695	482	0.00592983	0.0345284	1.28697	1.67306e-10	7.49834e-09	1.77588	1.27003e-05	0.00015027	-1.42768	TMED7-TICAM2|HSPA8|DEGS1|PSMD14|PDXK|RAB3A|ALAD|HUWE1|ACTR1B|TUBB|LOC102725035|LILRB2|DGAT1|FABP5|DSG1|SNAP25|DSP|DNAJC5|ATG7|ALDH3B1|CTSC|LOC107987462|IQGAP1|DBNL|GSN|VNN1|LILRB3|LILRA3|CPNE3|HMGB1|CPNE1|APAF1|HSP90AB1|TICAM2|CD300A|CHRNB4|KPNB1|ALDOC|AP2A2|OSCAR|PKP1|VAPA|PRKCD|MAPK1|NAPRT|PSMA2|PSMA5|PSMB1|ORMDL3|NCKAP1L|PSMB7|CTSB|CTSD|PSMC2|PSMC3|CTSH|JUP|PSMD1|KRT1|PSMD2|PSMD3|CEP290|PSMD7|…
516	62	1|1|0	1	1	0	Antimicrobial peptides	Antimicrobial peptides	R-HSA-6803157	95	0.000105905	0.00147768	1.95644	8.96032e-07	1.67751e-05	2.19733				LYZ|ATOX1|EPPIN-WFDC6|PDZD11|REG3A|BPIFA1|GNLY|ATP7A|LTF|S100A8|S100A9|CHGA|ITLN1|ELANE|TLR1|TLR2|PGLYRP2|PGLYRP3|LEAP2|DCD|PRSS2|PGLYRP4|RNASE8|EPPIN|BPIFB6|PRSS3|REG3G|BPIFA2|BPIFB4|SLC11A1|RNASE3|RNASE6|S100A7|SEMG1|CCR2|DEFB130B|PLA2G2A|DEFB4B|DEFB118|CCR6|DEFB104A|DEFB127|DEFB129|DEFB1|DEFB4A|DEFB105A|DEFB106A|BPIFB2|DEFB107A|DEFB108B|DEFB110|DEFB113|CAMP|CTSG|DEFB114|DEFB115|LCN2|DEFB116|PR…
517	63	1|1|0	1	1	0	Immunoregulatory interactions between a Lymphoid and a non-Lymphoid cell	Immunoregulatory interactions between a Lymphoid and a non-Lymphoid cell	R-HSA-198933	134	0.0018502	0.0140331	1.56847	8.87222e-06	0.000123793	1.85813				CXADR|TREM2|CD40|CD40LG|CD300LD|KIR2DS2|CRTAM|MICA|KLRC4-KLRK1|NPDC1|KLRG1|CD96|LOC102725035|LILRB2|SLAMF7|ICAM1|PVR|NECTIN2|SFTPD|TREM1|CD226|LOC107987462|LILRB1|HCST|SIGLEC1|CD300C|LILRB5|LILRB4|ICAM5|LILRA1|LILRB3|C3|LILRA3|LILRA2|CD19|CD160|CD300A|SIGLEC11|SLAMF6|ULBP3|SH2D1B|TREML2|CD300LB|OSCAR|ULBP1|COL17A1|COLEC12|CD200R1|RAET1E|MADCAM1|CD300LF|CD300LG|SIGLEC5|SIGLEC10|SIGLEC12|CD1A|CD1B|…
518	64	1|1|0	1	1	0	Chemokine receptors bind chemokines	Chemokine receptors bind chemokines	R-HSA-380108	59	0.000144341	0.00182643	1.89286	1.06568e-05	0.000140404	2.06849				ACKR3|CXCL1|CXCL2|CXCL12|PF4|CXCR1|CXCR2|CCR3|CCR4|XCL2|CCR7|CCR8|ACKR2|CCL2|ACKR4|CCL3|CCL3L1|CCL4|CCR10|CCL5|CCL11|XCR1|CCL19|CCL20|CCL22|CXCR3|PPBP|CXCL16|CXCL8|CCR1|CXCL9|CCR5|CCR2|CXCL10|CCR6|CXCL13|CX3CR1|CXCL3|CCL4L1|CCRL2|CXCR6|CCL1|CCL7|CCL13|CCL16|CCL17|CCL21|CCL3L3|CCR9|CCL25|CXCL6|CXCL11|CXCL5|CCL27|XCL1|CX3CL1|CXCR5|CXCR4|CCL28
519	65	1|1|0	1	1	0	FOXO-mediated transcription of cell cycle genes	FOXO-mediated transcription of cell cycle genes	R-HSA-9617828	17	0.00662954	0.0381521	-1.7118	0.00205506	0.0103735	-1.78904				PCBP4|FOXO1|FOXO3|SMAD2|SMAD3|CCNG2|SMAD4|CDKN1A|CDKN1B|KLF4|MSTN|RBL2|BTG1|CAV1|GADD45A|FOXG1|FOXO4
520	66	1|1|0	1	1	0	Acyl chain remodelling of PI	Acyl chain remodelling of PI	R-HSA-1482922	17	0.00493858	0.030434	1.75409	0.00260345	0.0127079	1.8156				PLBD1|PLAAT3|PLA2R1|PLA2G4A|MBOAT7|PLA2G2F|PLA2G2E|PLA2G1B|PLA2G4F|PLA2G2A|PLA2G5|PLA2G10|PLA2G4D|PLA2G2D|PLA2G4C|PLA2G4E|PLA2G12A
521	67	1|1|0	1	1	0	Fatty acid metabolism	Fatty acid metabolism	R-HSA-8978868	177	0.000951729	0.00804347	-1.53456	0.00911229	0.0363263	-1.39929				GPX4|MAPKAPK2|EHHADH|ELOVL5|ACSF3|MECR|PTGES3|CBR4|HSD17B12|HACD2|HAO2|ACSM3|CYP4F2|EPHX2|SCD|ACOT2|HTD2|SCP2|SLC27A3|SLC27A2|AKR1C3|FAAH|HACD3|ACAA1|THEM4|ACOT1|HADHA|ACOT6|HADHB|DPEP2|HADH|DPEP3|ACSL1|ACSL3|PLA2G4A|ACSL4|FASN|PTGDS|CBR1|CYP4F8|ACSL5|ACACA|ACOT7|CYP2U1|ALDH3A2|ELOVL1|ACACB|MORC2|HPGD|PHYH|PTGR1|HSD17B3|HSD17B4|ACADL|SLC25A1|SLC22A5|ACBD5|HACD1|ACOT4|ACSBG1|ACADM|ACSL6|PON1|PON2|…
522	68	0|1|1	0	1	1	Pentose phosphate pathway	Pentose phosphate pathway	R-HSA-71336	15				0.000480511	0.00302415	1.9342	0.0029779	0.0208776	-1.76486	TALDO1|RPEL1|RPIA|RPE|G6PD|PGM2|PGLS|PRPS1L1|SHPK|PRPS1|PRPS2|TKT|PGD|RBKS|DERA
523	69	0|1|0	0	1	0	Insulin processing	Insulin processing	R-HSA-264876	27				0.0074956	0.0307944	1.6776				MYO5A|EXOC6|EXOC1|EXOC2|KIF5A|KIF5B|EXOC4|PCSK1|STX1A|VAMP2|ERO1A|CPE|SLC30A7|SLC30A8|MYRIP|KIF5C|PCSK2|SLC30A6|INS|ERO1B|CLTRN|SLC30A5|EXOC5|EXOC3|RAB27A|EXOC8|EXOC7
524	70	0|1|0	0	1	0	Transcriptional Regulation by E2F6	Transcriptional Regulation by E2F6	R-HSA-8953750	35				0.013724	0.0497494	1.5749				APAF1|RAD51|L3MBTL2|RBBP8|UXT|COMMD3-BMI1|PCGF6|RRM2|TFDP1|TFDP2|RBBP4|CHEK1|RBBP7|E2F6|PHC1|BRCA1|RING1|RNF2|YAF2|EZH2|MGA|BMI1|RYBP|E2F1|SUZ12|PHC3|EHMT1|MAX|PCGF2|EHMT2|CBX3|EED|CBX5|EPC1|CDC7
525	71	0|0|1	0	0	1	Netrin-1 signaling	Netrin-1 signaling	R-HSA-373752	50							0.000993447	0.00807312	1.72382	PTPN11|PTK2|MAPK12|DOCK1|AGAP2|SRC|MAPK11|ABLIM2|MAPK13|CDC42|DCC|UNC5D|RGMB|RGMA|SIAH1|SIAH2|UNC5B|PLCG1|DSCAML1|UNC5C|SLIT1|ABLIM1|SLIT3|HJV|TRPC3|TRPC6|UNC5A|NTN4|ROBO1|WASL|FYN|DSCAM|MYO10|SLIT2|NTN1|PRKCQ|NCK1|TRIO|MAPK8|TRPC1|NEO1|TRPC4|TRPC5|PAK1|TRPC7|EZR|ABLIM3|RAC1|MAPK14|PITPNA
526	72	0|0|1	0	0	1	Mitochondrial calcium ion transport	Mitochondrial calcium ion transport	R-HSA-8949215	23							0.00180919	0.013722	-1.80451	MAIP1|PMPCA|MICU2|STOML2|VDAC1|SLC8B1|MCUB|MICU1|PMPCB|YME1L1|PARL|LETM1|AFG3L2|PHB2|SLC8A3|PHB1|MCU|AKAP1|SMDT1|SPG7|VDAC2|VDAC3|MICU3
527	73	0|0|1	0	0	1	YAP1- and WWTR1 (TAZ)-stimulated gene expression	YAP1- and WWTR1 (TAZ)-stimulated gene expression	R-HSA-2032785	15							0.00185051	0.0139638	1.70101	NKX2-5|CCN2|HIPK1|HIPK2|NPPA|WWTR1|TBX5|GATA4|TEAD4|TEAD3|TEAD2|RUNX2|TEAD1|KAT2B|YAP1
528	74	0|0|1	0	0	1	mTORC1-mediated signalling	mTORC1-mediated signalling	R-HSA-166208	24							0.00309903	0.021418	-1.76434	YWHAB|FKBP1A|EEF2K|EIF4EBP1|RRAGB|MTOR|LAMTOR5|LAMTOR1|RRAGA|RPS6|LAMTOR2|EIF4B|RPTOR|AKT1S1|RRAGD|SLC38A9|LAMTOR3|RPS6KB1|RHEB|EIF4E|LAMTOR4|EIF4G1|RRAGC|MLST8
529	75	0|0|1	0	0	1	Mitochondrial iron-sulfur cluster biogenesis	Mitochondrial iron-sulfur cluster biogenesis	R-HSA-1362409	13							0.00779529	0.0476363	-1.68359	ISCU|GLRX5|SLC25A37|LYRM4|FXN|ISCA1|SLC25A28|NFS1|FDX2|ISCA2|FDX1|HSCB|FDXR
530	76	0|0|1	0	0	1	Synthesis, secretion, and deacylation of Ghrelin	Synthesis, secretion, and deacylation of Ghrelin	R-HSA-422085	19							0.00828083	0.0489836	-1.68476	IGF1|SEC11C|SPCS2|CRHR2|MBOAT4|UCN|PLA2G7|LEP|GHRL|KLF4|SEC11A|SPCS1|INS|GH1|ACHE|SPCS3|BCHE|GCG|PCSK1
531	77	0|0|1	0	0	1	RAB geranylgeranylation	RAB geranylgeranylation	R-HSA-8873719	65							0.00835963	0.0490631	-1.53975	RABGGTA|RABGGTB|RAB9A|RAB15|RAB44|RAB19|RAB30|RAB40B|RAB3A|RAB42|RAB3C|RAB9B|RAB7B|RAB43|RAB41|RAB24|RAB31|RAB14|RAB6A|RAB40A|RAB6B|RAB8B|RAB23|RAB39A|RAB10|RAB5B|RAB27A|RAB5C|RAB4B|RAB8A|PTP4A2|RAB13|RAB34|RAB7A|RAB11A|RAB32|RAB35|RAB18|CHM|CHML|RAB20|RAB33B|RAB2B|RAB39B|RAB26|RAB29|RAB25|RAB22A|RAB1A|RAB12|RAB2A|RAB1B|RAB40C|RAB3B|RAB11B|RAB21|RAB37|RAB4A|RAB33A|RAB5A|RAB27B|RAB36|RAB3D|RAB17|R…
